# Supplementary material for: [(3R*,4R*,5R*)-2,3-Diphenyl­isoxazolidine-4,5-di­yl]dimethanol
Source: Acta Crystallogr Sect E Struct Rep Online. 2012 Jun 13;68(Pt 7):o2061. doi: 10.1107/S1600536812025032 (PMC3393325; doi:10.1107/S1600536812025032)
Supplement: Supplementary file 1 [file e-68-o2061-sup1.cif]

##############################################################################
#                                                                            #
# This CIF contains the data in a paper accepted for publication in          #
# Acta Crystallographica Section E. It conforms to the requirements of       #
# Notes for Authors for Acta Crystallographica Section E, and has been       #
# peer reviewed under the auspices of the IUCr Commission on Journals.       #
#                                                                            #
# Full details of the Crystallographic Information File format               #
# are given in the paper "The Crystallographic Information File (CIF):       #
# a New Standard Archive File for Crystallography" by S. R. Hall, F. H.      #
# Allen and I. D. Brown [Acta Cryst. (1991), A47, 655-685].                  #
#                                                                            #
# The current version of the core CIF dictionary is obtainable from          #
# ftp://ftp.iucr.org/pub/cif_core.dic.                                       #
#                                                                            #
# Software is freely available for graphical display of the structure(s)     #
# in this CIF. For information consult the CIF software page                 #
# http://www.iucr.org/resources/cif/software.                                #
#                                                                            #
# This file may be used for bona fide research purposes within the           #
# scientific community so long as proper attribution is given to the journal # 
# article from which it was obtained.                                        #
#                                                                            #
##############################################################################
data_I
_audit_creation_method     SHELXL-97
_chemical_name_systematic
;
[(3<i>R</i>*,4<i>R</i>*,5<i>R</i>*)-2,3-Diphenylisoxazolidine-4,5-
diyl]dimethanol
;
_chemical_name_common     ?
_chemical_formula_moiety     'C17 H19 N O3'
_chemical_formula_sum     'C17 H19 N O3'
_chemical_formula_iupac     'C17 H19 N O3'
_chemical_formula_weight     285.33
_chemical_melting_point     ?
_symmetry_cell_setting     orthorhombic
_symmetry_space_group_name_H-M     'P b c a'
_symmetry_space_group_name_Hall     '-P 2ac 2ab'
loop_
    _symmetry_equiv_pos_as_xyz
    'x, y, z'
    '-x+1/2, -y, z+1/2'
    'x+1/2, -y+1/2, -z'
    '-x, y+1/2, -z+1/2'
    '-x, -y, -z'
    'x-1/2, y, -z-1/2'
    '-x-1/2, y-1/2, z'
    'x, -y-1/2, z-1/2'
_cell_length_a     8.1254(2)
_cell_length_b     11.0602(2)
_cell_length_c     32.4813(10)
_cell_angle_alpha     90.00
_cell_angle_beta     90.00
_cell_angle_gamma     90.00
_cell_volume     2919.05(13)
_cell_formula_units_Z     8
_cell_measurement_reflns_used     25949
_cell_measurement_theta_min     1.25
_cell_measurement_theta_max     26.16
_cell_measurement_temperature     296
_cell_special_details     ?
_exptl_crystal_description     'plate'
_exptl_crystal_colour     colourless
_exptl_crystal_size_max     0.680
_exptl_crystal_size_mid     0.280
_exptl_crystal_size_min     0.030
_exptl_crystal_density_diffrn     1.299
_exptl_crystal_density_meas     ?
_exptl_crystal_density_method     'not measured'
_exptl_crystal_F_000     1216
_exptl_absorpt_coefficient_mu     0.089
_exptl_absorpt_correction_type     integration
_exptl_absorpt_process_details     '(X-RED32; Stoe & Cie, 2002)'
_exptl_absorpt_correction_T_min     0.9847
_exptl_absorpt_correction_T_max     0.9973
_exptl_special_details     ?
_diffrn_ambient_temperature     296
_diffrn_radiation_type     MoK\a
_diffrn_radiation_wavelength     0.71073
_diffrn_radiation_source     'fine-focus sealed tube'
_diffrn_radiation_monochromator     graphite
_diffrn_measurement_device_type     'Stoe IPDS 2'
_diffrn_measurement_method     'rotation method'
_diffrn_detector_area_resol_mean     ?
_diffrn_reflns_number     35240
_diffrn_reflns_av_R_equivalents     0.0701
_diffrn_reflns_av_sigmaI/netI     0.0328
_diffrn_reflns_theta_min     1.25
_diffrn_reflns_theta_max     25.64
_diffrn_reflns_theta_full     25.64
_diffrn_measured_fraction_theta_max     0.975
_diffrn_measured_fraction_theta_full     0.975
_diffrn_reflns_limit_h_min     -9
_diffrn_reflns_limit_h_max     9
_diffrn_reflns_limit_k_min     -12
_diffrn_reflns_limit_k_max     12
_diffrn_reflns_limit_l_min     -39
_diffrn_reflns_limit_l_max     39
_diffrn_standards_number     ?
_diffrn_standards_interval_count     ?
_diffrn_standards_interval_time     ?
_diffrn_standards_decay_%     ?
_refine_special_details
;
Refinement of <i>F</i>^2^ against ALL reflections. The weighted <i>R</i>-factor
<i>wR</i> and goodness of fit <i>S</i> are based on <i>F</i>^2^, conventional
<i>R</i>-factors <i>R</i> are based on <i>F</i>, with <i>F</i> set to zero for
negative <i>F</i>^2^. The threshold expression of <i>F</i>^2^ >
\s(<i>F</i>^2^) is used only for calculating <i>R</i>-factors(gt) <i>etc</i>.
and is not relevant to the choice of reflections for refinement.
<i>R</i>-factors based on <i>F</i>^2^ are statistically about twice as large
as those based on <i>F</i>, and <i>R</i>- factors based on ALL data will be
even larger.
;
_reflns_number_total     2687
_reflns_number_gt     1915
_reflns_threshold_expression     >2sigma(I)
_refine_ls_structure_factor_coef     Fsqd
_refine_ls_matrix_type     full
_refine_ls_R_factor_all     0.0885
_refine_ls_R_factor_gt     0.0558
_refine_ls_wR_factor_gt     0.0985
_refine_ls_wR_factor_ref     0.1080
_refine_ls_goodness_of_fit_ref     1.118
_refine_ls_restrained_S_all     1.118
_refine_ls_number_reflns     2687
_refine_ls_number_parameters     198
_refine_ls_number_restraints     0
_refine_ls_hydrogen_treatment     mixed
_refine_ls_weighting_scheme     calc
_refine_ls_weighting_details
         'calc w=1/[\s^2^(Fo^2^)+(0.0399P)^2^+0.5230P] where P=(Fo^2^+2Fc^2^)/3'
_atom_sites_solution_hydrogens     geom
_atom_sites_solution_primary     direct
_atom_sites_solution_secondary     difmap
_refine_ls_shift/su_max     0.000
_refine_ls_shift/su_mean     0.000
_refine_diff_density_max     0.118
_refine_diff_density_min     -0.141
_refine_ls_extinction_method     none
_refine_ls_extinction_coef     ?
loop_
    _atom_type_symbol
    _atom_type_description
    _atom_type_scat_dispersion_real
    _atom_type_scat_dispersion_imag
    _atom_type_scat_source
    'C' 'C' 0.0033 0.0016
                         'International Tables Vol C Tables 4.2.6.8 and 6.1.1.4'
    'H' 'H' 0.0000 0.0000
                         'International Tables Vol C Tables 4.2.6.8 and 6.1.1.4'
    'N' 'N' 0.0061 0.0033
                         'International Tables Vol C Tables 4.2.6.8 and 6.1.1.4'
    'O' 'O' 0.0106 0.0060
                         'International Tables Vol C Tables 4.2.6.8 and 6.1.1.4'
_computing_data_collection     'X-AREA (Stoe & Cie, 2002)'
_computing_cell_refinement     'X-AREA (Stoe & Cie, 2002)'
_computing_data_reduction     'X-RED32 (Stoe & Cie, 2002)'
_computing_structure_solution     'SHELXS97 (Sheldrick, 2008)'
_computing_structure_refinement     'SHELXL97 (Sheldrick, 2008)'
_computing_molecular_graphics     'ORTEP-3 for Windows (Farrugia, 1997)'
_computing_publication_material     'WinGX (Farrugia, 1999)'
loop_
    _atom_site_type_symbol
    _atom_site_label
    _atom_site_fract_x
    _atom_site_fract_y
    _atom_site_fract_z
    _atom_site_U_iso_or_equiv
    _atom_site_adp_type
    _atom_site_calc_flag
    _atom_site_refinement_flags
    _atom_site_occupancy
    _atom_site_symmetry_multiplicity
    _atom_site_disorder_assembly
    _atom_site_disorder_group
    C C1 0.4711(2) 0.6940(2) 0.11533(6) 0.0398(5) Uani d . 1 1 . .
    C C2 0.3582(3) 0.7318(2) 0.08617(7) 0.0503(6) Uani d . 1 1 . .
    H H2 0.3525 0.6929 0.0608 0.060 Uiso calc R 1 1 . .
    C C3 0.2538(3) 0.8275(2) 0.09473(8) 0.0592(7) Uani d . 1 1 . .
    H H3 0.1788 0.8526 0.0749 0.071 Uiso calc R 1 1 . .
    C C4 0.2587(3) 0.8860(2) 0.13183(8) 0.0616(7) Uani d . 1 1 . .
    H H4 0.1872 0.9496 0.1374 0.074 Uiso calc R 1 1 . .
    C C5 0.3716(3) 0.8488(3) 0.16085(8) 0.0610(7) Uani d . 1 1 . .
    H H5 0.3774 0.8885 0.1860 0.073 Uiso calc R 1 1 . .
    C C6 0.4761(3) 0.7535(2) 0.15292(7) 0.0540(6) Uani d . 1 1 . .
    H H6 0.5507 0.7288 0.1730 0.065 Uiso calc R 1 1 . .
    C C7 0.7547(2) 0.6067(2) 0.11543(6) 0.0409(5) Uani d . 1 1 . .
    H H7 0.7889 0.6870 0.1060 0.049 Uiso calc R 1 1 . .
    C C8 0.8016(3) 0.5906(2) 0.16002(7) 0.0511(6) Uani d . 1 1 . .
    C C9 0.7355(3) 0.4976(3) 0.18331(7) 0.0678(8) Uani d . 1 1 . .
    H H9 0.6590 0.4456 0.1715 0.081 Uiso calc R 1 1 . .
    C C10 0.7812(4) 0.4808(4) 0.22366(9) 0.1015(13) Uani d . 1 1 . .
    H H10 0.7354 0.4182 0.2390 0.122 Uiso calc R 1 1 . .
    C C11 0.8926(6) 0.5553(6) 0.24095(12) 0.129(2) Uani d . 1 1 . .
    H H11 0.9216 0.5439 0.2684 0.154 Uiso calc R 1 1 . .
    C C12 0.9637(5) 0.6469(5) 0.21928(15) 0.1221(17) Uani d . 1 1 . .
    H H12 1.0413 0.6969 0.2316 0.147 Uiso calc R 1 1 . .
    C C13 0.9181(4) 0.6648(3) 0.17780(10) 0.0838(10) Uani d . 1 1 . .
    H H13 0.9664 0.7264 0.1625 0.101 Uiso calc R 1 1 . .
    C C14 0.8311(2) 0.50842(19) 0.08718(6) 0.0397(5) Uani d . 1 1 . .
    H H14 0.8735 0.4437 0.1049 0.048 Uiso calc R 1 1 . .
    C C15 0.6801(2) 0.4591(2) 0.06423(6) 0.0401(5) Uani d . 1 1 . .
    H H15 0.6370 0.3897 0.0796 0.048 Uiso calc R 1 1 . .
    C C16 0.9726(2) 0.5551(2) 0.06155(7) 0.0461(6) Uani d . 1 1 . .
    H H16A 1.0594 0.5836 0.0796 0.055 Uiso calc R 1 1 . .
    H H16B 1.0168 0.4896 0.0450 0.055 Uiso calc R 1 1 . .
    C C17 0.6998(3) 0.4225(2) 0.01966(6) 0.0458(5) Uani d . 1 1 . .
    H H17A 0.5934 0.4004 0.0084 0.055 Uiso calc R 1 1 . .
    H H17B 0.7420 0.4903 0.0039 0.055 Uiso calc R 1 1 . .
    N N1 0.5745(2) 0.59162(16) 0.10899(5) 0.0400(4) Uani d . 1 1 . .
    O O1 0.56191(16) 0.55449(14) 0.06604(4) 0.0442(4) Uani d . 1 1 . .
    O O2 0.9219(2) 0.65171(15) 0.03502(5) 0.0548(5) Uani d . 1 1 . .
    O O3 0.80978(19) 0.32278(16) 0.01616(5) 0.0491(4) Uani d . 1 1 . .
    H H2A 1.003(4) 0.667(3) 0.0184(9) 0.097(11) Uiso d . 1 1 . .
    H H3A 0.757(4) 0.260(3) 0.0243(9) 0.085(10) Uiso d . 1 1 . .
loop_
    _atom_site_aniso_label
    _atom_site_aniso_U_11
    _atom_site_aniso_U_22
    _atom_site_aniso_U_33
    _atom_site_aniso_U_12
    _atom_site_aniso_U_13
    _atom_site_aniso_U_23
    C1 0.0352(10) 0.0386(14) 0.0455(11) -0.0017(9) 0.0046(9) 0.0017(10)
    C2 0.0427(11) 0.0530(17) 0.0551(13) 0.0039(11) -0.0043(10) -0.0042(11)
    C3 0.0432(12) 0.0589(18) 0.0756(16) 0.0089(12) -0.0054(12) 0.0019(14)
    C4 0.0475(13) 0.0519(17) 0.0855(18) 0.0102(12) 0.0134(14) -0.0037(14)
    C5 0.0607(15) 0.0613(19) 0.0610(15) 0.0087(13) 0.0095(12) -0.0122(13)
    C6 0.0541(13) 0.0589(18) 0.0489(13) 0.0113(12) 0.0017(10) -0.0040(11)
    C7 0.0357(10) 0.0413(13) 0.0457(11) -0.0019(10) 0.0012(9) 0.0007(9)
    C8 0.0432(12) 0.0625(18) 0.0477(13) 0.0136(12) -0.0061(10) -0.0121(11)
    C9 0.0616(15) 0.095(2) 0.0466(13) 0.0191(15) 0.0036(12) 0.0123(14)
    C10 0.082(2) 0.170(4) 0.0530(17) 0.049(2) 0.0043(16) 0.020(2)
    C11 0.107(3) 0.215(6) 0.064(2) 0.074(4) -0.028(2) -0.031(3)
    C12 0.098(3) 0.153(5) 0.114(3) 0.033(3) -0.057(3) -0.064(3)
    C13 0.0696(18) 0.091(3) 0.091(2) 0.0083(17) -0.0275(16) -0.0294(18)
    C14 0.0380(10) 0.0374(14) 0.0437(11) 0.0024(9) 0.0006(9) 0.0026(9)
    C15 0.0410(11) 0.0359(13) 0.0433(11) 0.0013(10) 0.0031(9) 0.0018(9)
    C16 0.0386(11) 0.0431(15) 0.0565(13) 0.0047(10) 0.0041(10) 0.0040(11)
    C17 0.0473(12) 0.0415(15) 0.0485(12) 0.0009(10) -0.0002(9) -0.0008(10)
    N1 0.0380(9) 0.0433(12) 0.0387(9) 0.0015(8) -0.0003(7) -0.0041(8)
    O1 0.0426(8) 0.0473(10) 0.0427(8) 0.0069(7) -0.0046(6) -0.0064(7)
    O2 0.0480(9) 0.0482(11) 0.0681(10) 0.0066(8) 0.0145(8) 0.0167(8)
    O3 0.0481(9) 0.0402(11) 0.0590(10) 0.0006(8) 0.0111(7) -0.0021(8)
_geom_special_details
;
All e.s.d.'s (except the e.s.d. in the dihedral angle between two l.s. planes)
are estimated using the full covariance matrix. The cell e.s.d.'s are taken
into account individually in the estimation of e.s.d.'s in distances, angles
and torsion angles; correlations between e.s.d.'s in cell parameters are only
used when they are defined by crystal symmetry. An approximate (isotropic)
treatment of cell e.s.d.'s is used for estimating e.s.d.'s involving l.s.
planes.
;
loop_
    _geom_bond_atom_site_label_1
    _geom_bond_atom_site_label_2
    _geom_bond_site_symmetry_2
    _geom_bond_distance
    _geom_bond_publ_flag
    C1 C2 . 1.383(3) ?
    C1 C6 . 1.388(3) ?
    C1 N1 . 1.425(3) ?
    C2 C3 . 1.385(3) ?
    C2 H2 . 0.9300 ?
    C3 C4 . 1.368(3) ?
    C3 H3 . 0.9300 ?
    C4 C5 . 1.378(3) ?
    C4 H4 . 0.9300 ?
    C5 C6 . 1.378(3) ?
    C5 H5 . 0.9300 ?
    C6 H6 . 0.9300 ?
    C7 N1 . 1.488(3) ?
    C7 C8 . 1.508(3) ?
    C7 C14 . 1.552(3) ?
    C7 H7 . 0.9800 ?
    C8 C13 . 1.380(4) ?
    C8 C9 . 1.385(4) ?
    C9 C10 . 1.375(4) ?
    C9 H9 . 0.9300 ?
    C10 C11 . 1.347(6) ?
    C10 H10 . 0.9300 ?
    C11 C12 . 1.362(6) ?
    C11 H11 . 0.9300 ?
    C12 C13 . 1.411(5) ?
    C12 H12 . 0.9300 ?
    C13 H13 . 0.9300 ?
    C14 C16 . 1.511(3) ?
    C14 C15 . 1.536(3) ?
    C14 H14 . 0.9800 ?
    C15 O1 . 1.428(2) ?
    C15 C17 . 1.512(3) ?
    C15 H15 . 0.9800 ?
    C16 O2 . 1.433(3) ?
    C16 H16A . 0.9700 ?
    C16 H16B . 0.9700 ?
    C17 O3 . 1.424(3) ?
    C17 H17A . 0.9700 ?
    C17 H17B . 0.9700 ?
    N1 O1 . 1.458(2) ?
    O2 H2A . 0.86(3) ?
    O3 H3A . 0.86(3) ?
loop_
    _geom_angle_atom_site_label_1
    _geom_angle_atom_site_label_2
    _geom_angle_atom_site_label_3
    _geom_angle_site_symmetry_1
    _geom_angle_site_symmetry_3
    _geom_angle
    _geom_angle_publ_flag
    C2 C1 C6 . . 118.6(2) ?
    C2 C1 N1 . . 122.14(19) ?
    C6 C1 N1 . . 119.14(19) ?
    C1 C2 C3 . . 120.0(2) ?
    C1 C2 H2 . . 120.0 ?
    C3 C2 H2 . . 120.0 ?
    C4 C3 C2 . . 121.4(2) ?
    C4 C3 H3 . . 119.3 ?
    C2 C3 H3 . . 119.3 ?
    C3 C4 C5 . . 118.7(2) ?
    C3 C4 H4 . . 120.6 ?
    C5 C4 H4 . . 120.6 ?
    C6 C5 C4 . . 120.7(2) ?
    C6 C5 H5 . . 119.6 ?
    C4 C5 H5 . . 119.6 ?
    C5 C6 C1 . . 120.6(2) ?
    C5 C6 H6 . . 119.7 ?
    C1 C6 H6 . . 119.7 ?
    N1 C7 C8 . . 111.72(17) ?
    N1 C7 C14 . . 103.43(16) ?
    C8 C7 C14 . . 112.57(18) ?
    N1 C7 H7 . . 109.7 ?
    C8 C7 H7 . . 109.7 ?
    C14 C7 H7 . . 109.7 ?
    C13 C8 C9 . . 118.6(2) ?
    C13 C8 C7 . . 120.3(3) ?
    C9 C8 C7 . . 120.9(2) ?
    C10 C9 C8 . . 121.1(3) ?
    C10 C9 H9 . . 119.5 ?
    C8 C9 H9 . . 119.5 ?
    C11 C10 C9 . . 119.8(4) ?
    C11 C10 H10 . . 120.1 ?
    C9 C10 H10 . . 120.1 ?
    C10 C11 C12 . . 121.7(4) ?
    C10 C11 H11 . . 119.2 ?
    C12 C11 H11 . . 119.2 ?
    C11 C12 C13 . . 119.1(4) ?
    C11 C12 H12 . . 120.5 ?
    C13 C12 H12 . . 120.5 ?
    C8 C13 C12 . . 119.8(4) ?
    C8 C13 H13 . . 120.1 ?
    C12 C13 H13 . . 120.1 ?
    C16 C14 C15 . . 117.50(17) ?
    C16 C14 C7 . . 113.01(18) ?
    C15 C14 C7 . . 102.49(15) ?
    C16 C14 H14 . . 107.8 ?
    C15 C14 H14 . . 107.8 ?
    C7 C14 H14 . . 107.8 ?
    O1 C15 C17 . . 107.96(16) ?
    O1 C15 C14 . . 104.74(16) ?
    C17 C15 C14 . . 118.40(17) ?
    O1 C15 H15 . . 108.5 ?
    C17 C15 H15 . . 108.5 ?
    C14 C15 H15 . . 108.5 ?
    O2 C16 C14 . . 111.57(17) ?
    O2 C16 H16A . . 109.3 ?
    C14 C16 H16A . . 109.3 ?
    O2 C16 H16B . . 109.3 ?
    C14 C16 H16B . . 109.3 ?
    H16A C16 H16B . . 108.0 ?
    O3 C17 C15 . . 110.49(17) ?
    O3 C17 H17A . . 109.6 ?
    C15 C17 H17A . . 109.6 ?
    O3 C17 H17B . . 109.6 ?
    C15 C17 H17B . . 109.6 ?
    H17A C17 H17B . . 108.1 ?
    C1 N1 O1 . . 108.72(15) ?
    C1 N1 C7 . . 118.06(17) ?
    O1 N1 C7 . . 103.59(13) ?
    C15 O1 N1 . . 101.56(13) ?
    C16 O2 H2A . . 107(2) ?
    C17 O3 H3A . . 107(2) ?
loop_
    _geom_torsion_atom_site_label_1
    _geom_torsion_atom_site_label_2
    _geom_torsion_atom_site_label_3
    _geom_torsion_atom_site_label_4
    _geom_torsion_site_symmetry_1
    _geom_torsion_site_symmetry_2
    _geom_torsion_site_symmetry_3
    _geom_torsion_site_symmetry_4
    _geom_torsion
    _geom_torsion_publ_flag
    C6 C1 C2 C3 . . . . 0.3(3) ?
    N1 C1 C2 C3 . . . . 176.2(2) ?
    C1 C2 C3 C4 . . . . -0.4(4) ?
    C2 C3 C4 C5 . . . . 0.7(4) ?
    C3 C4 C5 C6 . . . . -0.9(4) ?
    C4 C5 C6 C1 . . . . 0.9(4) ?
    C2 C1 C6 C5 . . . . -0.5(4) ?
    N1 C1 C6 C5 . . . . -176.6(2) ?
    N1 C7 C8 C13 . . . . -139.9(2) ?
    C14 C7 C8 C13 . . . . 104.2(3) ?
    N1 C7 C8 C9 . . . . 43.5(3) ?
    C14 C7 C8 C9 . . . . -72.4(3) ?
    C13 C8 C9 C10 . . . . 1.7(4) ?
    C7 C8 C9 C10 . . . . 178.3(2) ?
    C8 C9 C10 C11 . . . . -0.3(5) ?
    C9 C10 C11 C12 . . . . -0.9(6) ?
    C10 C11 C12 C13 . . . . 0.7(7) ?
    C9 C8 C13 C12 . . . . -1.8(4) ?
    C7 C8 C13 C12 . . . . -178.5(3) ?
    C11 C12 C13 C8 . . . . 0.7(6) ?
    N1 C7 C14 C16 . . . . 133.72(17) ?
    C8 C7 C14 C16 . . . . -105.5(2) ?
    N1 C7 C14 C15 . . . . 6.3(2) ?
    C8 C7 C14 C15 . . . . 127.02(19) ?
    C16 C14 C15 O1 . . . . -101.0(2) ?
    C7 C14 C15 O1 . . . . 23.48(19) ?
    C16 C14 C15 C17 . . . . 19.3(3) ?
    C7 C14 C15 C17 . . . . 143.79(19) ?
    C15 C14 C16 O2 . . . . 58.9(3) ?
    C7 C14 C16 O2 . . . . -60.2(2) ?
    O1 C15 C17 O3 . . . . -176.79(16) ?
    C14 C15 C17 O3 . . . . 64.6(3) ?
    C2 C1 N1 O1 . . . . 10.9(3) ?
    C6 C1 N1 O1 . . . . -173.18(19) ?
    C2 C1 N1 C7 . . . . 128.4(2) ?
    C6 C1 N1 C7 . . . . -55.7(3) ?
    C8 C7 N1 C1 . . . . 85.1(2) ?
    C14 C7 N1 C1 . . . . -153.59(17) ?
    C8 C7 N1 O1 . . . . -154.71(17) ?
    C14 C7 N1 O1 . . . . -33.39(19) ?
    C17 C15 O1 N1 . . . . -171.89(16) ?
    C14 C15 O1 N1 . . . . -44.85(17) ?
    C1 N1 O1 C15 . . . . 175.74(15) ?
    C7 N1 O1 C15 . . . . 49.38(18) ?
loop_
    _geom_hbond_atom_site_label_D
    _geom_hbond_atom_site_label_H
    _geom_hbond_atom_site_label_A
    _geom_hbond_site_symmetry_A
    _geom_hbond_distance_DH
    _geom_hbond_distance_HA
    _geom_hbond_distance_DA
    _geom_hbond_angle_DHA
    O2 H2A O3 5_765 0.86(3) 1.90(3) 2.756(2) 172(3)
    O3 H3A O2 7_755 0.86(3) 1.91(3) 2.738(2) 160(3)
data_global
_journal_date_recd_electronic     2012-04-11
_journal_date_accepted     2012-06-01
_journal_name_full     'Acta Crystallographica, Section E'
_journal_year     2012
_journal_volume     68
_journal_issue      7
_journal_page_first     o2061
_journal_page_last     o2061
_journal_paper_category     QO
_journal_paper_doi     10.1107/S1600536812025032
_journal_coeditor_code     EZ2294
_publ_contact_author_name     'Selahaddin Guner'
_publ_contact_author_address
;
Kocaeli University, Faculty of Art and Science, Department of Chemistry, 41380
Kocaeli, Turkey
;
_publ_contact_author_email     'seguner@kocaeli.edu.tr'
_publ_contact_author_fax     '+902623032003'
_publ_contact_author_phone     '+902623032036'
_publ_section_title
;\
[(3<i>R</i>*,4<i>R</i>*,5<i>R</i>*)-2,3-Diphenylisoxazolidine-4,5-\
diyl]dimethanol
;
loop_
    _publ_author_name
    _publ_author_footnote
    _publ_author_address
    'Guner, Selahaddin' .
;
Kocaeli University, Faculty of Art and Science, Department of Chemistry, 41380
Kocaeli, Turkey
;
    '\,Seftalicioglu, K\>ubra' .
;
Kocaeli University, Faculty of Art and Science, Department of Chemistry, 41380
Kocaeli, Turkey
;
_publ_section_synopsis     .
