# Supplementary material for: [(3R*,4R*,5R*)-2,3-Diphenyl­isoxazolidine-4,5-di­yl]dimethanol
Source: Acta Crystallogr Sect E Struct Rep Online. 2012 Jun 13;68(Pt 7):o2061. doi: 10.1107/S1600536812025032 (PMC3393325; doi:10.1107/S1600536812025032)
Supplement: Supplementary file 3 [file e-68-o2061-Isup3.hkl]

#
# h,k,l, Fc-squared, Fo-squared, sigma(Fo-squared) and status flag
#
data_I
_shelx_title ' TEST STRUCTURE D:\DATA\BUNYA29_DENE\BUNYA29'
_shelx_refln_list_code          4
_shelx_F_calc_maximum      190.64
_exptl_crystal_F_000      1216.00
_reflns_d_resolution_high  0.8213
 
loop_
 _symmetry_equiv_pos_as_xyz
 'x, y, z'
 '-x+1/2, -y, z+1/2'
 'x+1/2, -y+1/2, -z'
 '-x, y+1/2, -z+1/2'
 '-x, -y, -z'
 'x-1/2, y, -z-1/2'
 '-x-1/2, y-1/2, z'
 'x, -y-1/2, z-1/2'
 
_cell_length_a     8.1254
_cell_length_b    11.0602
_cell_length_c    32.4813
_cell_angle_alpha  90.000
_cell_angle_beta   90.000
_cell_angle_gamma  90.000
 
_shelx_F_squared_multiplier     1.000
 
loop_
 _refln_index_h
 _refln_index_k
 _refln_index_l
 _refln_F_squared_calc
 _refln_F_squared_meas
 _refln_F_squared_sigma
 _refln_observed_status
   2   0   0     4929.50     4338.77     55.58 o
   4   0   0     4552.33     4478.57     32.94 o
   6   0   0      853.56      864.02     26.96 o
   8   0   0      224.75      204.38     18.14 o
   2   1   0    21877.68    21814.04     75.29 o
   4   1   0     1287.32     1253.70     16.53 o
   6   1   0       47.35       73.19     14.00 o
   8   1   0      104.14      110.17     17.44 o
   2   2   0     9973.86     9715.02     41.67 o
   4   2   0       74.46       94.94     15.55 o
   6   2   0      119.84      124.18     14.04 o
   8   2   0      312.95      316.17     18.19 o
   2   3   0      629.32      581.46     22.72 o
   4   3   0     6189.46     6138.17     39.08 o
   6   3   0      186.81      192.87     13.97 o
   8   3   0      154.90      138.11     14.77 o
   2   4   0       49.04       63.39     16.89 o
   4   4   0        9.74       21.43     15.17 o
   6   4   0     2392.25     2286.72     36.87 o
   8   4   0        0.14       11.12     12.64 o
   2   5   0      125.62      132.00     16.97 o
   4   5   0     6311.70     6378.56     88.24 o
   6   5   0       97.37       94.78     14.60 o
   8   5   0      226.63      229.84     16.52 o
   2   6   0      657.57      715.15     19.51 o
   4   6   0       42.19       51.82     14.16 o
   6   6   0       25.01       44.93     16.29 o
   8   6   0        0.85        6.33     14.89 o
   2   7   0        8.60       10.37     20.38 o
   4   7   0      624.51      572.08     17.62 o
   6   7   0       30.70       33.21     15.64 o
   8   7   0       29.49       29.16     16.06 o
   2   8   0      368.49      352.12     23.46 o
   4   8   0       56.95       57.20     16.59 o
   6   8   0       21.11       23.48     15.75 o
   2   9   0      782.91      853.74     35.51 o
   4   9   0       69.76       56.58     17.13 o
   6   9   0       64.41       62.34     15.25 o
   2  10   0      825.58      837.56     47.72 o
   4  10   0      165.83      129.70     19.12 o
   6  10   0        3.18       11.53     15.28 o
   4  11   0       45.97       34.67     21.06 o
   4  12   0        4.00        7.07     29.79 o
   1   1   1      182.73      153.66     19.37 o
   2   1   1     1579.80     1619.81     17.35 o
   3   1   1        0.00       10.29     11.47 o
   4   1   1      200.95      236.79     10.02 o
   5   1   1      141.58      162.04      9.55 o
   6   1   1       65.27       69.20      9.55 o
   7   1   1      169.64      157.02     10.53 o
   8   1   1       17.26       22.42      9.90 o
   9   1   1       38.30       45.47     11.03 o
   0   2   1    14043.27    14969.70    134.46 o
   1   2   1     5406.59     5498.59     31.40 o
   2   2   1    12959.99    12289.38     47.29 o
   3   2   1     3144.24     2871.01     16.27 o
   4   2   1       14.89       34.40      9.20 o
   5   2   1     4778.83     4740.00     16.49 o
   6   2   1      146.12      134.59      9.76 o
   7   2   1      815.44      780.91     11.82 o
   8   2   1      245.47      269.44     11.32 o
   9   2   1       31.63       72.21     11.86 o
   1   3   1     3049.84     3025.91     25.87 o
   2   3   1       24.90       37.44     14.24 o
   3   3   1     1445.61     1358.69     13.11 o
   4   3   1     1004.47     1073.38     12.76 o
   5   3   1        6.36       11.84      8.71 o
   6   3   1      365.89      399.85     10.52 o
   7   3   1      781.40      782.61     16.60 o
   8   3   1        0.78       21.84     10.37 o
   9   3   1        0.39        4.88     10.41 o
   0   4   1      198.47      231.53     42.01 o
   1   4   1      100.77      113.01     16.44 o
   2   4   1      109.45      175.82     14.40 o
   3   4   1      859.74      864.55     13.11 o
   4   4   1       46.73       54.99      9.68 o
   5   4   1      368.32      367.65     10.63 o
   6   4   1      124.91      133.30     10.15 o
   7   4   1      372.54      368.50     10.85 o
   8   4   1        0.05       27.36     12.80 o
   9   4   1       34.34       49.95     10.87 o
   1   5   1      565.83      556.97     18.93 o
   2   5   1     1054.16     1139.96     15.72 o
   3   5   1      664.11      704.23     13.90 o
   4   5   1      133.58      150.84     11.69 o
   5   5   1        0.16       15.85     11.46 o
   6   5   1        2.89       12.49      9.86 o
   7   5   1      120.99      121.93     11.02 o
   8   5   1       23.19       58.15     11.59 o
   9   5   1       50.69       71.18     12.73 o
   1   6   1     3116.12     3224.24     28.93 o
   2   6   1      526.45      518.12     13.50 o
   3   6   1      357.03      356.17     12.08 o
   4   6   1       36.38       53.67     11.25 o
   5   6   1       60.41       47.98     11.12 o
   6   6   1        7.78       35.51     10.73 o
   7   6   1       16.70       24.23     11.56 o
   8   6   1       18.60       16.67     10.91 o
   1   7   1     2947.50     3061.93     44.32 o
   2   7   1       24.64       26.55     13.12 o
   3   7   1      489.64      509.68     13.30 o
   4   7   1       80.59       86.90     11.18 o
   5   7   1       82.75      103.09     13.35 o
   6   7   1       14.96       29.40     12.04 o
   7   7   1      102.42       96.97     11.25 o
   8   7   1        1.38       10.63     11.25 o
   1   8   1        1.46        4.75     33.35 o
   2   8   1      331.50      355.24     16.38 o
   3   8   1      696.41      734.72     14.14 o
   4   8   1        0.03        7.42     10.70 o
   5   8   1        4.71        9.12     11.63 o
   6   8   1        2.67       18.43     11.45 o
   7   8   1        0.08       14.71     11.02 o
   2   9   1       36.45       41.63     18.71 o
   3   9   1       11.99       18.38     15.30 o
   4   9   1      142.12      117.50     12.20 o
   5   9   1       30.06       28.69     10.42 o
   6   9   1        4.17        1.95     11.91 o
   7   9   1        2.59       12.12     10.73 o
   2  10   1       54.71       40.23     27.75 o
   3  10   1      166.79      161.20     15.98 o
   4  10   1       22.68       30.75     12.78 o
   5  10   1        7.62       14.20     11.83 o
   6  10   1        9.51       14.52     10.87 o
   3  11   1      449.11      447.34     23.91 o
   4  11   1       43.26       43.15     14.49 o
   5  11   1       91.05       84.95     13.51 o
   3  12   1      185.64      185.03     33.90 o
   4  12   1        0.33       12.51     19.75 o
   0   0   2    14237.18    15733.92    130.13 o
   1   0   2    19367.32    19303.41     86.77 o
   2   0   2      425.35      458.22     26.10 o
   3   0   2     1319.95     1278.47     21.22 o
   4   0   2       54.41       61.05     15.39 o
   5   0   2     1037.29     1049.39     16.95 o
   6   0   2      178.34      177.13     13.67 o
   7   0   2      278.81      265.47     15.57 o
   8   0   2      619.01      661.72     17.65 o
   9   0   2      950.05      886.72     42.82 o
   1   1   2     6128.22     5827.22     34.60 o
   2   1   2      794.91      819.51     17.87 o
   3   1   2      169.44      179.48     11.97 o
   4   1   2      105.33      105.78      9.75 o
   5   1   2        1.49       16.55      9.00 o
   6   1   2      131.66      160.91     10.43 o
   7   1   2      242.78      263.26      9.90 o
   8   1   2        0.22       30.29      9.52 o
   9   1   2        0.01       11.57     10.67 o
   0   2   2      193.64      128.86     31.39 o
   1   2   2    31264.17    30327.18     84.24 o
   2   2   2     9900.73     9369.63     37.77 o
   3   2   2      142.86      136.77     11.60 o
   4   2   2       23.97       32.60     10.84 o
   5   2   2      300.35      304.97     10.02 o
   6   2   2      174.27      192.73      9.99 o
   7   2   2      384.84      392.46     10.36 o
   8   2   2       95.05      107.61      8.87 o
   9   2   2      167.48      151.16     10.71 o
   1   3   2     2116.44     1942.30     23.98 o
   2   3   2      528.95      487.72     14.58 o
   3   3   2      563.17      566.96     12.24 o
   4   3   2     1150.76     1133.49     11.90 o
   5   3   2     2371.16     2383.42     12.56 o
   6   3   2      187.34      206.20      9.73 o
   7   3   2      352.27      338.86     11.78 o
   8   3   2        6.10       14.84     10.30 o
   9   3   2        7.76       26.42     10.68 o
   0   4   2      434.31      433.27     35.74 o
   1   4   2      379.01      343.35     17.86 o
   2   4   2      237.80      250.34     13.46 o
   3   4   2     2356.25     2324.64     15.89 o
   4   4   2      204.74      187.86     10.91 o
   5   4   2      160.27      163.96      9.67 o
   6   4   2      280.36      288.78     10.36 o
   7   4   2        7.52        5.86      9.57 o
   8   4   2        0.14        1.69     10.55 o
   9   4   2        6.77        8.95     11.23 o
   1   5   2     1585.10     1589.93     21.79 o
   2   5   2      111.17      143.79     13.10 o
   3   5   2     1273.38     1320.31     15.22 o
   4   5   2     2433.13     2410.38     14.91 o
   5   5   2      668.78      699.48     11.60 o
   6   5   2       50.97       54.52     11.02 o
   7   5   2       56.08       72.14     10.53 o
   8   5   2       73.46       70.36     11.46 o
   9   5   2       21.69       26.72     11.38 o
   0   6   2       34.16       32.76     38.72 o
   1   6   2      119.19      150.00     16.50 o
   2   6   2       57.83       59.35     12.66 o
   3   6   2        3.81        3.07     11.80 o
   4   6   2        0.57       13.93     11.22 o
   5   6   2      383.19      394.16     11.58 o
   6   6   2       16.18        5.89     10.31 o
   7   6   2       49.74       41.40     10.67 o
   8   6   2       36.09       37.66     12.17 o
   1   7   2      440.43      440.62     23.43 o
   2   7   2      117.18      121.24     13.85 o
   3   7   2        8.71       25.06     11.45 o
   4   7   2       90.88       99.73     11.22 o
   5   7   2       15.91       35.66     11.20 o
   6   7   2       13.18       18.71      9.80 o
   7   7   2        0.26        3.27     11.04 o
   8   7   2        9.78       17.27     11.14 o
   1   8   2       12.75       13.36     31.17 o
   2   8   2       24.94       17.77     15.46 o
   3   8   2      338.12      295.49     12.40 o
   4   8   2      278.01      261.21     11.87 o
   5   8   2        8.28       30.66     11.62 o
   6   8   2       14.18       24.88     11.35 o
   7   8   2       11.01       23.70     10.66 o
   1   9   2      107.01      123.01     56.20 o
   2   9   2      127.69      105.14     22.61 o
   3   9   2       10.85       16.31     13.51 o
   4   9   2        4.35       18.15     11.99 o
   5   9   2        7.29       22.32     11.82 o
   6   9   2        0.37       17.66     11.44 o
   7   9   2       17.78       41.69     12.98 o
   2  10   2       28.75       36.29     27.64 o
   3  10   2      109.17      103.63     16.10 o
   4  10   2        3.70        9.97     12.66 o
   5  10   2       71.79       68.63     11.98 o
   6  10   2       12.95       20.31     10.84 o
   2  11   2        1.47        5.40     48.88 o
   3  11   2       98.24       81.53     21.32 o
   4  11   2        1.22        3.80     15.80 o
   5  11   2        0.02        7.64     12.48 o
   3  12   2        0.26       11.45     31.43 o
   4  12   2        1.06        3.01     21.65 o
   1   1   3      528.55      510.75     21.87 o
   2   1   3     4599.89     4368.81     24.18 o
   3   1   3     2770.03     2733.49     15.78 o
   4   1   3     1127.10     1181.29     13.78 o
   5   1   3      159.68      182.28      9.66 o
   6   1   3      118.61       98.62      9.88 o
   7   1   3       26.77       34.96      8.85 o
   8   1   3      236.69      218.81     10.31 o
   9   1   3        9.93       30.33     10.33 o
   0   2   3     1567.08     1501.04     35.27 o
   1   2   3    34395.23    33667.65    116.77 o
   2   2   3     7481.46     7099.32     28.21 o
   3   2   3     2780.29     2818.32     17.23 o
   4   2   3        4.35       18.50     10.54 o
   5   2   3        5.24       -3.86      9.19 o
   6   2   3      311.77      318.80      9.86 o
   7   2   3        5.37       25.89      9.06 o
   8   2   3       61.55       68.14      9.33 o
   9   2   3       26.50       26.44     12.31 o
   1   3   3        8.46       18.48     16.33 o
   2   3   3     2438.18     2375.09     18.73 o
   3   3   3      166.49      173.13     10.91 o
   4   3   3       31.65       40.01      9.12 o
   5   3   3      259.56      282.31      9.83 o
   6   3   3      133.94      131.36      9.80 o
   7   3   3      137.29      141.54      9.43 o
   8   3   3        8.25       32.88     10.33 o
   9   3   3       47.21       55.22     10.76 o
   0   4   3     2552.44     2455.44     41.51 o
   1   4   3        0.95        9.86     15.28 o
   2   4   3      178.80      198.86     13.20 o
   3   4   3      126.10      123.57     11.28 o
   4   4   3     1288.27     1281.20     12.44 o
   5   4   3       82.25       85.69     10.36 o
   6   4   3      585.06      604.57     12.09 o
   7   4   3        0.02        5.37      9.00 o
   8   4   3        0.03        4.86      9.95 o
   9   4   3       15.86       26.94     10.84 o
   1   5   3      335.49      389.54     16.80 o
   2   5   3     3249.42     3383.62     19.64 o
   3   5   3      985.45      951.50     12.89 o
   4   5   3      178.38      168.40     10.73 o
   5   5   3     1096.28     1131.66     12.73 o
   6   5   3       64.41       72.59     10.15 o
   7   5   3      119.90      127.68     11.09 o
   8   5   3       31.19       32.59     10.02 o
   9   5   3       15.08       24.66     10.54 o
   0   6   3      816.59      894.04     34.04 o
   1   6   3      189.96      173.50     17.04 o
   2   6   3     1404.63     1472.82     16.24 o
   3   6   3        5.61       17.89     10.57 o
   4   6   3      145.84      148.22     12.34 o
   5   6   3      292.21      307.43     11.98 o
   6   6   3       15.15       21.50     10.09 o
   7   6   3       15.98       27.03     10.33 o
   8   6   3        1.50       -0.14     11.18 o
   1   7   3        0.02        9.81     19.09 o
   2   7   3      445.35      431.48     13.99 o
   3   7   3      113.77      112.76     12.58 o
   4   7   3       46.67       35.94     11.48 o
   5   7   3       98.94      112.88     10.71 o
   6   7   3        5.76       19.41     10.24 o
   7   7   3      166.29      164.16     10.58 o
   8   7   3       59.91       63.23     10.91 o
   1   8   3      170.88      171.09     22.95 o
   2   8   3      222.69      224.71     14.10 o
   3   8   3        9.81       12.07     11.27 o
   4   8   3        2.17        8.13     11.41 o
   5   8   3      280.84      285.91     10.81 o
   6   8   3        0.03       11.26     11.50 o
   7   8   3        2.91       14.92     10.37 o
   1   9   3        2.61       17.21     57.47 o
   2   9   3      185.90      172.37     20.44 o
   3   9   3        6.88       12.22     12.83 o
   4   9   3      138.57      164.98     11.60 o
   5   9   3      115.71      101.36     11.66 o
   6   9   3        5.83       15.21     12.19 o
   7   9   3        0.60       16.83     12.11 o
   2  10   3      316.37      349.36     26.36 o
   3  10   3       14.25       22.27     15.71 o
   4  10   3        4.67        9.84     12.88 o
   5  10   3       16.79       17.33     12.40 o
   6  10   3        3.87       10.53     11.45 o
   2  11   3       10.22       16.23     45.21 o
   3  11   3        0.18       -3.60     19.57 o
   4  11   3       90.30       94.01     15.31 o
   5  11   3        0.27       10.76     13.29 o
   3  12   3        3.03        9.94     32.41 o
   4  12   3        6.82       14.08     20.53 o
   0   0   4    13811.87    14406.22     90.53 o
   1   0   4      694.25      700.62     25.86 o
   2   0   4       60.32       88.24     27.05 o
   3   0   4     8482.05     8226.54     31.21 o
   4   0   4     1374.40     1472.20     17.14 o
   5   0   4        3.72       16.34     13.31 o
   6   0   4      167.58      185.13     15.18 o
   7   0   4      949.20      962.88     18.86 o
   8   0   4      487.44      455.37     15.96 o
   9   0   4       88.17       83.86     15.84 o
   1   1   4      371.77      415.05     18.75 o
   2   1   4      936.05      904.55     18.79 o
   3   1   4      371.24      349.04     11.37 o
   4   1   4     2391.10     2422.40     13.45 o
   5   1   4        0.37       16.86      9.77 o
   6   1   4      208.11      229.56     10.00 o
   7   1   4       18.03       29.98      8.58 o
   8   1   4      173.63      160.68      9.55 o
   9   1   4        9.88       11.11     10.44 o
   0   2   4     3803.84     3556.92     38.68 o
   1   2   4     1692.42     1645.82     21.12 o
   2   2   4      827.09      799.51     16.38 o
   3   2   4     4088.07     3928.19     16.82 o
   4   2   4      278.34      284.60     10.70 o
   5   2   4       61.81       88.19      9.56 o
   6   2   4       10.66       19.10     10.29 o
   7   2   4      395.85      376.23      9.84 o
   8   2   4      203.15      210.54     10.21 o
   9   2   4        5.45       14.74     10.71 o
   1   3   4        8.26       13.68     16.31 o
   2   3   4     6995.45     6768.75     25.48 o
   3   3   4     1499.22     1443.04     13.48 o
   4   3   4     1756.36     1823.87     13.98 o
   5   3   4      150.80      157.57      9.67 o
   6   3   4       96.02      132.62     10.18 o
   7   3   4      352.57      336.89      9.55 o
   8   3   4       25.55       22.06      9.92 o
   9   3   4        4.04        0.73      9.85 o
   0   4   4      142.26      114.56     23.01 o
   1   4   4      757.86      763.64     16.85 o
   2   4   4     5035.02     5206.61     23.05 o
   3   4   4        3.66       24.64     11.21 o
   4   4   4      520.77      510.59     10.53 o
   5   4   4       10.06       16.75      9.66 o
   6   4   4      804.24      812.03     10.43 o
   7   4   4      586.91      561.83     11.86 o
   8   4   4      144.11      159.30      9.78 o
   9   4   4       10.26       26.64     11.27 o
   1   5   4       86.75       97.79     13.99 o
   2   5   4      260.62      289.45     13.19 o
   3   5   4      120.42      104.07     11.01 o
   4   5   4      463.05      472.67     10.20 o
   5   5   4     1611.28     1599.19     14.01 o
   6   5   4        1.25       -3.46      9.95 o
   7   5   4       59.18       63.27      9.85 o
   8   5   4       18.20       35.30     10.06 o
   9   5   4        0.52       30.62     10.74 o
   0   6   4     2898.18     3085.01     47.51 o
   1   6   4        2.40        9.95     14.93 o
   2   6   4       57.82       56.15     11.72 o
   3   6   4       34.18       38.24     10.34 o
   4   6   4       29.81       38.91     11.39 o
   5   6   4     1539.21     1489.68     13.71 o
   6   6   4       60.74       51.08      9.87 o
   7   6   4       36.22       35.12     10.61 o
   8   6   4       34.96       33.68     11.25 o
   1   7   4       13.31       12.75     18.64 o
   2   7   4      219.48      210.47     13.91 o
   3   7   4      380.92      380.65     12.23 o
   4   7   4        5.77       16.80     10.30 o
   5   7   4        5.04        0.01     10.24 o
   6   7   4       68.16       90.73     10.71 o
   7   7   4       29.28       29.62     11.35 o
   8   7   4        0.06       19.81     10.76 o
   0   8   4      691.27      684.07     46.27 o
   1   8   4       94.52       98.06     21.68 o
   2   8   4      854.61      886.40     15.61 o
   3   8   4       51.76       70.46     10.94 o
   4   8   4        2.53       15.85     11.34 o
   5   8   4       20.18       48.15     11.01 o
   6   8   4       20.10       30.42     10.39 o
   7   8   4       62.92       69.11     10.58 o
   1   9   4      365.96      351.09     41.41 o
   2   9   4       12.52       21.56     18.29 o
   3   9   4       42.80       45.15     12.20 o
   4   9   4        0.08       10.68     11.11 o
   5   9   4        5.80       19.91     10.61 o
   6   9   4       25.87       26.77     11.65 o
   7   9   4       10.45        9.51     11.71 o
   1  10   4      107.24       93.92     61.21 o
   2  10   4        2.36       14.33     22.29 o
   3  10   4      157.71      163.05     15.85 o
   4  10   4       63.84       72.83     12.50 o
   5  10   4      129.19      118.48     11.36 o
   6  10   4       77.46       82.89     11.78 o
   2  11   4       19.01       19.91     46.05 o
   3  11   4       64.47       63.08     20.50 o
   4  11   4        0.00        8.45     14.74 o
   5  11   4        2.15        7.87     13.04 o
   3  12   4       10.25       16.08     32.81 o
   4  12   4       15.88       14.85     19.23 o
   1   1   5     9936.64     9961.52     31.71 o
   2   1   5     1054.46     1024.55     17.56 o
   3   1   5      471.07      459.99     11.87 o
   4   1   5      336.49      390.45     10.55 o
   5   1   5      602.42      587.44     10.76 o
   6   1   5      222.28      228.73      9.57 o
   7   1   5      220.18      200.87      9.28 o
   8   1   5        2.38       19.00      9.20 o
   9   1   5       24.57       28.90     10.21 o
   0   2   5     3017.96     3049.50     33.58 o
   1   2   5    11163.28    10389.73     32.05 o
   2   2   5    10512.99    10093.15     31.44 o
   3   2   5     8302.82     8139.58     27.00 o
   4   2   5      512.57      537.01     11.15 o
   5   2   5     1015.90     1025.65     10.94 o
   6   2   5      469.24      477.69     10.23 o
   7   2   5       95.51      106.16      9.25 o
   8   2   5       80.10       75.13      9.94 o
   9   2   5        0.00        7.38      9.73 o
   1   3   5    13592.58    13148.12     56.60 o
   2   3   5     2685.18     2597.01     17.34 o
   3   3   5      465.92      573.61     11.10 o
   4   3   5       65.88       55.31      9.54 o
   5   3   5      123.11      106.89      9.74 o
   6   3   5        0.56        9.39      9.16 o
   7   3   5        3.16       20.37      9.06 o
   8   3   5       10.37        4.26      9.33 o
   9   3   5       19.27       25.46     10.65 o
   0   4   5      314.00      298.75     23.02 o
   1   4   5      280.15      286.22     14.46 o
   2   4   5     3361.36     3398.52     18.46 o
   3   4   5     4457.22     4458.98     18.29 o
   4   4   5      145.40      129.48     10.09 o
   5   4   5      860.91      837.67     13.60 o
   6   4   5       23.90       44.54      9.56 o
   7   4   5       19.58       40.74      8.49 o
   8   4   5        0.07       13.45     10.05 o
   9   4   5       17.37       36.27     11.57 o
   1   5   5      135.13      155.43     12.83 o
   2   5   5      526.18      556.43     13.24 o
   3   5   5        6.93        7.27     10.62 o
   4   5   5     1596.04     1558.92     12.34 o
   5   5   5      593.74      584.55     10.65 o
   6   5   5       30.97       33.42      8.71 o
   7   5   5       17.04       37.19      9.21 o
   8   5   5        6.57       20.35      9.67 o
   9   5   5       31.88       42.73     11.53 o
   0   6   5       34.49       59.43     23.73 o
   1   6   5        0.63       11.63     14.26 o
   2   6   5      697.41      683.10     13.54 o
   3   6   5       94.29       75.86      9.86 o
   4   6   5        2.29       20.85     10.57 o
   5   6   5        0.53        5.72      9.83 o
   6   6   5        3.84       18.49      9.45 o
   7   6   5       22.34       21.67      9.85 o
   8   6   5        0.01        1.97      9.81 o
   1   7   5       41.11       39.31     17.81 o
   2   7   5     1269.41     1292.65     15.84 o
   3   7   5       17.05       20.61     11.28 o
   4   7   5       10.56       20.47     10.82 o
   5   7   5        1.53       14.15     10.47 o
   6   7   5      105.45       90.48     10.44 o
   7   7   5        7.81        6.65     11.64 o
   8   7   5       27.65       42.09     11.32 o
   0   8   5      906.40      921.73     40.04 o
   1   8   5       13.65       15.33     17.02 o
   2   8   5      206.84      221.93     14.11 o
   3   8   5      148.68      166.21     12.01 o
   4   8   5        6.82       26.62     10.60 o
   5   8   5      132.62      102.67     11.58 o
   6   8   5       61.28       62.44     10.28 o
   7   8   5       67.47       53.61     10.58 o
   1   9   5       97.08       92.15     24.03 o
   2   9   5       11.46       13.50     15.39 o
   3   9   5       82.61       88.28     12.34 o
   4   9   5       10.83       31.64     10.98 o
   5   9   5       37.54       37.39     10.74 o
   6   9   5        3.21        9.33     11.06 o
   7   9   5       25.03       27.68     10.89 o
   1  10   5      234.71      237.00     73.31 o
   2  10   5      112.75      112.58     21.42 o
   3  10   5        1.76        6.70     14.19 o
   4  10   5        8.29        6.97     12.54 o
   5  10   5        7.23       21.82     10.82 o
   6  10   5        0.65       13.71     12.07 o
   2  11   5        1.10        6.43     38.44 o
   3  11   5      109.09      112.09     22.65 o
   4  11   5       28.83       35.23     15.25 o
   5  11   5        0.03       10.95     14.04 o
   3  12   5       17.10        9.28     30.80 o
   4  12   5        0.09       -0.12     20.36 o
   0   0   6     4811.09     4420.05     51.08 o
   1   0   6    36344.71    35417.91    188.73 o
   2   0   6     2224.33     2294.27     26.49 o
   3   0   6      466.96      456.99     19.82 o
   4   0   6      276.38      301.92     15.23 o
   5   0   6     2515.68     2513.61     18.38 o
   6   0   6       16.54       26.31     12.90 o
   7   0   6      499.21      468.32     16.52 o
   8   0   6        3.62       18.08     11.91 o
   9   0   6       15.44       13.47     16.05 o
   1   1   6    20295.81    19829.38     54.73 o
   2   1   6      327.22      314.29     15.59 o
   3   1   6     3169.88     3101.03     23.86 o
   4   1   6     1851.95     1877.46     12.90 o
   5   1   6       89.12       91.05      9.58 o
   6   1   6       13.04       16.53      9.72 o
   7   1   6       15.76       18.29      9.26 o
   8   1   6      102.61      125.65     10.10 o
   9   1   6        0.08       10.53      9.16 o
   0   2   6    17209.06    16550.71     55.85 o
   1   2   6      922.42      840.47     16.10 o
   2   2   6     6194.00     5987.32     24.76 o
   3   2   6     1304.79     1350.57     12.81 o
   4   2   6      156.67      165.79     10.00 o
   5   2   6        6.14       24.57      9.14 o
   6   2   6      160.94      144.19      9.28 o
   7   2   6        1.13       10.91     11.23 o
   8   2   6      338.24      332.66     10.04 o
   9   2   6       11.23       13.32      9.73 o
   1   3   6     1030.07      909.25     16.65 o
   2   3   6     4146.55     4018.15     19.51 o
   3   3   6      720.24      709.18     11.31 o
   4   3   6      117.40       99.93      9.59 o
   5   3   6        5.40       25.05      9.00 o
   6   3   6       50.37       66.64      8.80 o
   7   3   6       99.67       95.75      9.30 o
   8   3   6      142.43      138.21      9.48 o
   9   3   6        0.01       11.05      9.99 o
   0   4   6     3974.95     3889.81     31.73 o
   1   4   6      155.53      147.63     13.26 o
   2   4   6      979.95     1008.21     14.73 o
   3   4   6      513.44      612.37     11.89 o
   4   4   6     2539.66     2535.30     14.33 o
   5   4   6       31.72       43.59      9.72 o
   6   4   6      592.03      575.08      9.89 o
   7   4   6       17.01       17.03      8.76 o
   8   4   6       87.99       71.60     10.55 o
   9   4   6       15.79       28.58      9.18 o
   1   5   6      593.76      569.77     14.56 o
   2   5   6      558.89      590.46     13.32 o
   3   5   6      477.78      454.03     11.38 o
   4   5   6       12.69       26.30     10.50 o
   5   5   6      820.69      838.34     10.88 o
   6   5   6      932.06      945.79     10.73 o
   7   5   6      100.22      113.68      8.86 o
   8   5   6       44.91       56.61     10.01 o
   9   5   6        0.33       15.77     10.67 o
   0   6   6      505.18      461.79     22.46 o
   1   6   6     1301.61     1392.17     16.83 o
   2   6   6      541.96      549.51     12.54 o
   3   6   6      115.56      115.36      9.58 o
   4   6   6      687.20      648.86     11.60 o
   5   6   6      262.18      236.11      9.69 o
   6   6   6      318.21      281.35     10.24 o
   7   6   6       41.29       54.55      9.16 o
   8   6   6        4.37        3.45      9.88 o
   1   7   6        3.80        5.90     15.30 o
   2   7   6      288.57      296.27     14.30 o
   3   7   6       80.57       76.95     12.11 o
   4   7   6      503.56      507.55     11.68 o
   5   7   6       10.78       25.28      9.76 o
   6   7   6      354.35      295.12     11.20 o
   7   7   6       48.86       52.10     11.25 o
   8   7   6        9.81       25.69      9.89 o
   0   8   6      166.21      173.76     24.82 o
   1   8   6      196.17      201.85     17.57 o
   2   8   6      892.38      861.57     16.11 o
   3   8   6       17.73       22.18     11.12 o
   4   8   6      295.69      284.17     11.75 o
   5   8   6       26.62       36.48      9.94 o
   6   8   6      172.68      169.12     10.63 o
   7   8   6      158.18      139.17     10.02 o
   1   9   6        0.05        6.07     20.57 o
   2   9   6       53.67       61.80     16.48 o
   3   9   6       91.81       80.32     12.65 o
   4   9   6      156.91      135.68     11.98 o
   5   9   6        5.28        5.84     11.13 o
   6   9   6        3.13       17.36     10.71 o
   7   9   6        0.05       15.46     10.27 o
   1  10   6      258.06      303.45     38.23 o
   2  10   6       38.50       45.48     18.08 o
   3  10   6      255.06      225.73     14.81 o
   4  10   6       31.82       38.22     11.59 o
   5  10   6       69.84       66.01     11.49 o
   6  10   6        0.89        7.71     11.73 o
   2  11   6      110.89      116.77     36.20 o
   3  11   6        0.22       12.53     20.73 o
   4  11   6        3.59       14.94     14.46 o
   5  11   6        0.54       11.90     13.11 o
   2  12   6        0.00        7.23     53.69 o
   3  12   6       23.97       27.48     30.25 o
   4  12   6       18.23       29.09     19.68 o
   1   1   7       64.80       70.31     14.84 o
   2   1   7      684.65      595.91     15.25 o
   3   1   7      891.48      913.68     12.85 o
   4   1   7     2151.23     2120.32     13.23 o
   5   1   7       84.01       74.43      9.37 o
   6   1   7       19.99       30.10      9.26 o
   7   1   7      125.36      125.37      9.85 o
   8   1   7       48.86       54.75      8.52 o
   9   1   7       12.37       15.98      9.55 o
   0   2   7     2254.76     2155.91     29.05 o
   1   2   7      365.91      340.58     14.64 o
   2   2   7      209.72      201.65     12.87 o
   3   2   7     1595.64     1688.22     15.01 o
   4   2   7       75.55       80.16     10.31 o
   5   2   7      440.87      455.49     10.10 o
   6   2   7      276.91      300.30     10.97 o
   7   2   7      362.50      372.38     11.39 o
   8   2   7        0.53       11.74      9.26 o
   9   2   7        6.66       11.53     10.50 o
   1   3   7      129.22      126.75     12.60 o
   2   3   7     5900.50     5869.52     30.76 o
   3   3   7     4211.23     4248.38     23.17 o
   4   3   7      118.75      147.87      9.44 o
   5   3   7      270.01      295.17      9.97 o
   6   3   7      134.63      143.89      9.54 o
   7   3   7       31.04       49.05      9.27 o
   8   3   7      211.04      217.00      9.38 o
   9   3   7        7.68       22.48      9.84 o
   0   4   7     1239.65     1297.25     22.88 o
   1   4   7     1285.50     1324.97     16.12 o
   2   4   7        0.04        4.52     12.45 o
   3   4   7     4192.12     4095.90     19.94 o
   4   4   7      149.06      137.61      9.61 o
   5   4   7       21.13       29.21      9.43 o
   6   4   7     1119.52     1063.86     12.25 o
   7   4   7        0.27       23.46      8.76 o
   8   4   7        8.82       15.88      9.62 o
   9   4   7       17.92       25.52      9.93 o
   1   5   7        8.13       12.30     12.67 o
   2   5   7      539.45      604.95     12.93 o
   3   5   7        1.42       10.64     10.00 o
   4   5   7       34.49       43.53     10.01 o
   5   5   7       12.83       22.55      9.13 o
   6   5   7       46.37       61.81      8.55 o
   7   5   7        7.51       32.47      9.55 o
   8   5   7       37.08       63.00     10.58 o
   9   5   7        0.35        0.39     17.04 o
   0   6   7      549.54      570.76     22.88 o
   1   6   7      415.14      450.07     13.35 o
   2   6   7        7.96       22.53     11.30 o
   3   6   7       62.64       71.52      9.81 o
   4   6   7       75.96       79.35      9.29 o
   5   6   7      603.94      551.70     11.08 o
   6   6   7      197.61      177.88      9.64 o
   7   6   7        0.05        6.77      9.03 o
   8   6   7       27.20       31.89     10.27 o
   1   7   7       66.91       61.41     14.36 o
   2   7   7       95.95      113.85     11.78 o
   3   7   7       88.01       89.06     10.90 o
   4   7   7      148.87      147.99     10.38 o
   5   7   7        3.52       13.36      9.60 o
   6   7   7        1.94       23.70      9.83 o
   7   7   7        9.83       14.80     10.13 o
   8   7   7        2.80       22.47     10.86 o
   0   8   7     1228.91     1211.42     29.53 o
   1   8   7      199.41      205.81     17.11 o
   2   8   7      309.88      312.13     13.71 o
   3   8   7        0.86        7.47     10.88 o
   4   8   7       39.05       48.30     11.23 o
   5   8   7       94.80       88.80     10.89 o
   6   8   7      511.69      493.47     11.29 o
   7   8   7        0.90        4.98     10.51 o
   1   9   7       33.39       40.09     20.81 o
   2   9   7      100.64       95.65     14.27 o
   3   9   7      166.15      148.19     12.29 o
   4   9   7        5.88       13.34     11.40 o
   5   9   7        1.76       12.04     10.68 o
   6   9   7       22.37       37.35     10.45 o
   7   9   7       30.29       23.08     11.26 o
   0  10   7        2.04       14.55     41.96 o
   1  10   7      509.01      516.32     26.29 o
   2  10   7        2.13        4.96     16.29 o
   3  10   7       49.00       42.81     13.62 o
   4  10   7        0.01        2.53     11.60 o
   5  10   7       10.80        9.81     11.06 o
   6  10   7        5.67       16.11     11.85 o
   1  11   7       91.95       84.26     78.53 o
   2  11   7       49.73       56.68     25.79 o
   3  11   7       28.86       32.26     20.29 o
   4  11   7        2.34        8.64     14.17 o
   5  11   7        6.25       16.96     12.79 o
   2  12   7       43.63       24.99     43.41 o
   3  12   7        0.17       12.48     27.80 o
   4  12   7       16.93       20.18     22.26 o
   0   0   8       34.19       71.01     31.40 o
   1   0   8     1661.08     1662.35     23.23 o
   2   0   8     5565.77     5230.92     29.32 o
   3   0   8      729.72      664.46     18.41 o
   4   0   8     1193.44     1341.43     17.22 o
   5   0   8        0.53        9.47     13.99 o
   6   0   8      211.32      201.62     13.04 o
   7   0   8        6.54        3.30     12.39 o
   8   0   8      136.91      148.44     13.75 o
   9   0   8       97.18       88.62     13.50 o
   1   1   8      200.28      165.24     14.00 o
   2   1   8     1890.51     1803.43     15.23 o
   3   1   8       99.22      102.11     11.22 o
   4   1   8      346.73      325.42     10.08 o
   5   1   8      631.25      618.72     10.75 o
   6   1   8       54.25       70.07      9.74 o
   7   1   8      200.34      205.78      9.60 o
   8   1   8       16.28       27.09      9.81 o
   9   1   8       11.04       48.38     11.75 o
   0   2   8     5922.12     5382.63     33.71 o
   1   2   8     9344.58     8980.16     32.17 o
   2   2   8      216.56      199.54     11.33 o
   3   2   8      106.36      129.75     10.13 o
   4   2   8     1632.03     1734.94     14.35 o
   5   2   8       10.50       17.14      9.43 o
   6   2   8      256.46      252.72     10.04 o
   7   2   8        0.34        6.35      9.54 o
   8   2   8      113.30      102.77      9.35 o
   9   2   8        0.13        8.09      9.82 o
   1   3   8     1409.83     1398.28     15.61 o
   2   3   8       60.33       80.74     11.54 o
   3   3   8        6.07        8.82      9.99 o
   4   3   8        1.01       27.64     10.37 o
   5   3   8      418.78      421.26      9.61 o
   6   3   8       29.70       44.21      8.79 o
   7   3   8      495.55      506.08      9.75 o
   8   3   8      105.51      104.64      9.83 o
   9   3   8        0.38       -1.92      9.55 o
   0   4   8     6947.30     6969.93     34.81 o
   1   4   8      537.19      558.06     12.84 o
   2   4   8     2257.68     2193.95     17.07 o
   3   4   8       85.16      108.97     10.48 o
   4   4   8      789.78      775.11     11.03 o
   5   4   8        3.72       23.14      8.85 o
   6   4   8      158.33      149.77      9.12 o
   7   4   8      317.03      290.04      9.34 o
   8   4   8        4.43       12.59      8.99 o
   9   4   8      122.91       86.52     10.41 o
   1   5   8        2.17        8.93     12.27 o
   2   5   8      410.05      396.46     12.76 o
   3   5   8     1639.54     1662.60     13.22 o
   4   5   8      537.53      504.84     10.01 o
   5   5   8      154.56      151.11      9.48 o
   6   5   8        0.00        9.62      9.16 o
   7   5   8       15.86       17.25      8.74 o
   8   5   8       99.49       95.49      9.00 o
   0   6   8      506.27      502.42     19.07 o
   1   6   8        0.77        7.62     11.48 o
   2   6   8      240.13      256.35     11.45 o
   3   6   8      329.15      329.73     11.93 o
   4   6   8        0.96        9.62      9.88 o
   5   6   8     1610.95     1576.34     12.02 o
   6   6   8      403.18      374.64      9.49 o
   7   6   8      103.42       92.02      9.25 o
   8   6   8        6.25       11.10      9.96 o
   1   7   8        6.43       12.49     12.89 o
   2   7   8      145.87      134.23     12.32 o
   3   7   8     1398.56     1468.89     13.47 o
   4   7   8      768.23      802.31     11.61 o
   5   7   8       21.42       25.85      9.81 o
   6   7   8       87.32       94.84      9.50 o
   7   7   8        6.32        0.13      9.25 o
   8   7   8        8.03       22.79      9.95 o
   0   8   8       91.15      113.00     23.22 o
   1   8   8      929.78      886.27     18.90 o
   2   8   8      121.86      128.76     13.93 o
   3   8   8      181.80      181.98     11.56 o
   4   8   8       52.30       75.83     10.20 o
   5   8   8       68.20       58.92     10.60 o
   6   8   8      105.90       90.08     11.17 o
   7   8   8       84.17      100.96     10.69 o
   1   9   8      188.63      218.12     19.31 o
   2   9   8       38.04       50.98     13.87 o
   3   9   8        2.33        7.98     12.24 o
   4   9   8       33.02       33.04     11.04 o
   5   9   8       85.39       75.82     11.32 o
   6   9   8       19.95       18.72     10.50 o
   7   9   8        0.11       18.76     10.37 o
   0  10   8     1631.75     1715.56     46.85 o
   1  10   8       37.08       41.97     20.43 o
   2  10   8      105.24      101.30     16.38 o
   3  10   8        9.92       13.60     12.97 o
   4  10   8       78.39       71.38     12.51 o
   5  10   8        1.62       10.07     11.78 o
   6  10   8       23.48       21.44     11.10 o
   1  11   8        0.44        5.92     45.82 o
   2  11   8        1.11        5.20     21.13 o
   3  11   8       55.48       53.94     16.21 o
   4  11   8       18.30       26.96     13.76 o
   5  11   8        1.28       21.91     12.21 o
   2  12   8        0.74       15.23     58.30 o
   3  12   8       81.66       65.71     24.74 o
   4  12   8        2.03        8.31     25.98 o
   1   1   9      527.10      521.56     15.30 o
   2   1   9     1502.65     1494.09     13.70 o
   3   1   9     1396.49     1423.30     12.83 o
   4   1   9      846.85      887.57     11.21 o
   5   1   9      198.65      223.81      9.53 o
   6   1   9       53.94       55.24      9.38 o
   7   1   9       15.79       15.51      9.62 o
   8   1   9       72.99       72.05      8.51 o
   9   1   9        9.38       15.53      9.44 o
   0   2   9     1137.36     1084.18     21.16 o
   1   2   9      431.52      454.91     14.07 o
   2   2   9      602.91      605.56     11.41 o
   3   2   9     1666.48     1647.39     13.88 o
   4   2   9      120.19      125.94      9.36 o
   5   2   9      122.98      122.74      8.88 o
   6   2   9      189.62      191.23      9.44 o
   7   2   9      481.56      453.62      9.62 o
   8   2   9        7.48       15.71      8.91 o
   9   2   9       29.43       26.94      9.42 o
   1   3   9     3321.37     3244.15     17.28 o
   2   3   9      348.40      384.23     11.00 o
   3   3   9      312.12      305.31     10.09 o
   4   3   9       70.98       84.87      9.64 o
   5   3   9      243.10      227.44      9.80 o
   6   3   9      131.65      147.40      9.66 o
   7   3   9       34.56       46.63      9.02 o
   8   3   9        3.45        9.58      9.22 o
   9   3   9       11.17       18.34      9.05 o
   0   4   9      315.08      293.10     17.74 o
   1   4   9      459.34      496.18     12.84 o
   2   4   9      480.55      495.05     11.69 o
   3   4   9      577.40      537.16     11.49 o
   4   4   9      709.01      698.93     10.67 o
   5   4   9      165.79      173.76      8.89 o
   6   4   9      385.56      374.17      9.17 o
   7   4   9        1.16       15.14      8.92 o
   8   4   9        0.70       11.64      9.64 o
   9   4   9       12.68       27.83     10.61 o
   1   5   9       74.27       64.79     11.89 o
   2   5   9       91.31       88.06     11.90 o
   3   5   9     1710.78     1676.49     13.15 o
   4   5   9      137.69      156.61      9.31 o
   5   5   9      195.12      175.25      9.27 o
   6   5   9      208.96      201.12      9.27 o
   7   5   9      181.22      146.61      8.93 o
   8   5   9       42.86       39.71      9.69 o
   0   6   9      806.39      765.11     18.51 o
   1   6   9      221.45      232.24     11.80 o
   2   6   9      189.64      195.47     11.30 o
   3   6   9       99.92      111.08     11.02 o
   4   6   9       60.08       65.71      9.63 o
   5   6   9     1625.93     1629.48     16.07 o
   6   6   9       13.46       23.52      8.69 o
   7   6   9        4.99       13.11      9.93 o
   8   6   9       44.38       39.96      9.00 o
   1   7   9       58.67       68.90     11.97 o
   2   7   9        5.35       18.40     11.64 o
   3   7   9       32.23       49.78     11.34 o
   4   7   9        2.83       17.43      9.35 o
   5   7   9      544.11      498.69     10.27 o
   6   7   9        7.01       23.56      9.21 o
   7   7   9        2.15        9.06      9.73 o
   8   7   9       29.77       35.25     10.48 o
   0   8   9      232.70      268.42     22.76 o
   1   8   9       75.28       90.96     15.94 o
   2   8   9       21.85       25.37     12.33 o
   3   8   9      399.85      389.59     12.00 o
   4   8   9        0.33        1.81      9.59 o
   5   8   9      281.34      279.91     11.10 o
   6   8   9       31.26       38.42     10.66 o
   7   8   9      117.06       89.49     11.79 o
   1   9   9        9.76       12.50     17.06 o
   2   9   9      405.34      425.78     15.56 o
   3   9   9       58.01       62.01     12.42 o
   4   9   9       43.73       50.03     11.20 o
   5   9   9        2.13        6.10     10.25 o
   6   9   9        4.89       15.77     10.46 o
   7   9   9       14.96       11.52     33.56 o
   0  10   9        2.08       13.88     30.88 o
   1  10   9      266.81      270.09     21.05 o
   2  10   9        0.76       13.41     16.30 o
   3  10   9       13.46       21.32     12.86 o
   4  10   9        1.73       11.22     12.33 o
   5  10   9        1.89       18.17     11.54 o
   6  10   9       13.61       15.89     11.58 o
   1  11   9       99.85       94.64     25.95 o
   2  11   9        4.92        8.49     21.23 o
   3  11   9        0.76        5.84     15.92 o
   4  11   9        2.70       13.35     13.43 o
   5  11   9        1.50       13.21     12.70 o
   2  12   9        7.81        3.03     36.21 o
   3  12   9        7.51       11.33     22.67 o
   0   0  10        5.70        7.76     24.75 o
   1   0  10     3690.73     3382.22     25.79 o
   2   0  10     7923.48     7826.36     46.36 o
   3   0  10       18.16       20.50     14.27 o
   4   0  10      306.64      297.12     14.82 o
   5   0  10      243.96      236.08     12.96 o
   6   0  10      115.52      157.30     13.77 o
   7   0  10      389.46      357.47     13.05 o
   8   0  10       79.25       82.31     12.82 o
   9   0  10       36.18       21.43     13.66 o
   1   1  10      419.67      417.25     13.72 o
   2   1  10     1914.49     1964.98     13.57 o
   3   1  10       19.76       15.52     10.45 o
   4   1  10       44.69       69.52      9.16 o
   5   1  10      771.41      765.99     10.11 o
   6   1  10      159.06      177.32      8.65 o
   7   1  10       19.77       32.26      9.13 o
   8   1  10       20.04       33.07      8.89 o
   9   1  10        1.98       11.79      9.12 o
   0   2  10     1300.25     1242.87     20.21 o
   1   2  10     5630.81     5425.57     19.66 o
   2   2  10       36.00       50.80     11.04 o
   3   2  10        0.32       13.40     10.86 o
   4   2  10        0.21        5.81      9.38 o
   5   2  10      132.35      152.78      8.69 o
   6   2  10       30.67       47.88      8.33 o
   7   2  10      161.11      156.57      9.77 o
   8   2  10        0.51       -2.88      9.31 o
   9   2  10        2.53       13.81      9.15 o
   1   3  10       29.72       19.47     11.87 o
   2   3  10     1845.71     1817.29     13.72 o
   3   3  10      260.56      271.41     10.11 o
   4   3  10        3.84       12.93      9.66 o
   5   3  10       70.17       86.43      8.53 o
   6   3  10        2.87       21.42      8.98 o
   7   3  10      120.16      129.42      8.57 o
   8   3  10        1.31        8.50      9.33 o
   9   3  10        1.16       10.93      8.84 o
   0   4  10       42.59       32.21     14.85 o
   1   4  10     1818.52     1836.99     15.74 o
   2   4  10     1195.09     1297.00     13.64 o
   3   4  10      481.59      455.45     10.66 o
   4   4  10      505.15      473.65     10.77 o
   5   4  10      255.73      285.49      9.21 o
   6   4  10       21.14       31.37      8.42 o
   7   4  10       36.20       38.20      8.88 o
   8   4  10        1.03       18.28      9.17 o
   9   4  10       12.54       26.51     10.44 o
   1   5  10       22.18       24.84     11.67 o
   2   5  10      219.82      204.44     11.46 o
   3   5  10       48.46       64.59      9.62 o
   4   5  10       16.42       30.77     10.20 o
   5   5  10        1.24        8.72      8.71 o
   6   5  10       88.75       85.46      9.42 o
   7   5  10        1.91       10.07      9.12 o
   8   5  10       26.40       43.70      9.26 o
   0   6  10     1017.78     1023.23     20.16 o
   1   6  10        1.44        7.97     11.38 o
   2   6  10      253.18      269.52     11.17 o
   3   6  10        3.28        5.97     10.61 o
   4   6  10     1046.28     1041.65     11.55 o
   5   6  10        0.13       18.39      8.88 o
   6   6  10      137.27      165.05      9.79 o
   7   6  10        7.12        5.32      8.82 o
   8   6  10        0.06        7.99      9.81 o
   1   7  10      147.68      165.39     12.72 o
   2   7  10       11.18       27.24     11.80 o
   3   7  10      289.56      274.54     11.66 o
   4   7  10      271.81      268.99     10.12 o
   5   7  10      414.41      373.53      9.94 o
   6   7  10       69.76       51.07      9.67 o
   7   7  10       22.55       33.20     10.01 o
   8   7  10        0.74       21.48      9.90 o
   0   8  10        0.18        0.49     20.16 o
   1   8  10      111.30      125.87     12.80 o
   2   8  10        0.11       12.64     12.19 o
   3   8  10      917.93      946.99     13.40 o
   4   8  10      109.24      103.41      9.92 o
   5   8  10      153.83      163.34      9.63 o
   6   8  10        0.13       14.88     10.81 o
   7   8  10       12.74        6.25     10.40 o
   1   9  10      424.81      413.11     18.09 o
   2   9  10        0.07       12.40     13.86 o
   3   9  10      126.99      123.56     11.37 o
   4   9  10       31.24       33.57     11.57 o
   5   9  10       40.41       43.69     10.84 o
   6   9  10        1.18        4.77     10.50 o
   0  10  10     1361.50     1348.60     32.48 o
   1  10  10        3.86       14.86     17.69 o
   2  10  10      168.43      181.44     16.05 o
   3  10  10        0.43        6.26     12.61 o
   4  10  10       12.25       19.14     11.95 o
   5  10  10       26.47       24.12     11.74 o
   6  10  10        2.16       14.11     11.27 o
   1  11  10      135.82      134.79     21.26 o
   2  11  10       22.34       19.57     18.41 o
   3  11  10       22.12       24.22     15.94 o
   4  11  10       18.45       18.44     12.56 o
   5  11  10        2.57       -0.76     12.11 o
   1  12  10      116.36       95.02     47.56 o
   2  12  10       60.90       53.54     26.57 o
   3  12  10        6.82        8.63     19.26 o
   1   1  11      993.80      890.63     12.70 o
   2   1  11      175.42      164.57     10.24 o
   3   1  11      513.76      547.23     10.95 o
   4   1  11       77.58       86.56      9.42 o
   5   1  11        0.00        7.03      9.04 o
   6   1  11        2.35       19.69      8.95 o
   7   1  11      150.30      158.98      8.73 o
   8   1  11       15.89       35.32      8.34 o
   9   1  11       58.87       52.61     12.92 o
   0   2  11        0.06       18.56     18.30 o
   1   2  11      614.32      590.51     11.90 o
   2   2  11     1450.81     1364.72     12.32 o
   3   2  11      209.18      208.33      9.72 o
   4   2  11      129.70      141.21     10.01 o
   5   2  11       94.06      100.69      8.62 o
   6   2  11      220.55      219.93      8.94 o
   7   2  11       44.55       61.57      8.82 o
   8   2  11      191.56      184.69      8.83 o
   9   2  11        0.12       27.04     10.71 o
   1   3  11      281.33      286.77     10.89 o
   2   3  11     1431.06     1422.68     12.87 o
   3   3  11       12.87       13.02      9.67 o
   4   3  11       12.24       21.48      9.85 o
   5   3  11      126.17      145.82      9.17 o
   6   3  11       12.59        5.59      8.11 o
   7   3  11       51.47       55.78      8.68 o
   8   3  11       16.95       18.63      9.01 o
   9   3  11      130.16      116.33     10.46 o
   0   4  11     3794.15     3958.73     26.13 o
   1   4  11       31.65       48.42     10.67 o
   2   4  11     3648.71     3623.43     15.75 o
   3   4  11        2.23        1.03     10.81 o
   4   4  11      189.99      186.27     10.68 o
   5   4  11      174.10      187.17      9.14 o
   6   4  11        0.27        8.39      8.18 o
   7   4  11       69.81       68.04      8.71 o
   8   4  11        3.01       14.26      8.90 o
   9   4  11       25.75       38.63     10.50 o
   1   5  11      199.50      196.38     10.69 o
   2   5  11     1206.93     1224.25     12.70 o
   3   5  11      108.30      130.19     10.43 o
   4   5  11       90.98      100.03      9.81 o
   5   5  11        8.45       21.02      8.49 o
   6   5  11      670.34      670.94     12.23 o
   7   5  11        9.45       32.46      9.02 o
   8   5  11        0.40       11.26      9.28 o
   0   6  11     2578.95     2473.28     22.79 o
   1   6  11      174.69      191.33     11.14 o
   2   6  11      153.87      168.39     11.03 o
   3   6  11      184.28      198.37     10.54 o
   4   6  11       27.73       40.77     10.19 o
   5   6  11      138.07      162.71     10.28 o
   6   6  11      377.35      389.06     10.28 o
   7   6  11       20.14       34.54      9.13 o
   8   6  11        1.73       18.01      9.96 o
   1   7  11        6.56       11.24     11.67 o
   2   7  11      453.53      457.30     12.09 o
   3   7  11      157.22      166.79     10.68 o
   4   7  11       11.69       22.60      9.52 o
   5   7  11        4.55        8.93     10.05 o
   6   7  11        0.39       10.28      9.70 o
   7   7  11       65.28       65.98     10.18 o
   0   8  11       17.22       11.25     18.50 o
   1   8  11      189.02      209.32     12.51 o
   2   8  11      193.82      202.88     12.66 o
   3   8  11      175.52      188.75     11.12 o
   4   8  11      162.69      160.34     10.03 o
   5   8  11       36.59       36.61     10.36 o
   6   8  11      106.35      103.46      9.96 o
   7   8  11       18.17       17.42     11.07 o
   1   9  11        8.88       17.48     15.86 o
   2   9  11      622.99      652.57     15.35 o
   3   9  11       67.78       62.44     11.60 o
   4   9  11       10.65       23.44     10.89 o
   5   9  11        2.39       17.15     10.65 o
   6   9  11        7.03       19.53     10.88 o
   0  10  11      415.77      373.55     28.73 o
   1  10  11       20.59       27.56     17.22 o
   2  10  11      247.51      235.34     17.07 o
   3  10  11        7.53       10.97     12.95 o
   4  10  11       29.70       49.76     11.24 o
   5  10  11       17.20       31.91     11.47 o
   6  10  11        5.54       17.87     16.92 o
   1  11  11       51.74       43.11     22.16 o
   2  11  11      175.54      163.46     16.88 o
   3  11  11       20.24       20.29     15.00 o
   4  11  11        2.58       16.27     12.99 o
   5  11  11        4.16       15.81     19.56 o
   1  12  11       16.45       14.35     33.11 o
   2  12  11       44.83       55.08     23.11 o
   3  12  11       57.91       61.46     19.23 o
   0   0  12     8554.05     8298.75     62.71 o
   1   0  12     3994.38     3898.63     23.20 o
   2   0  12     2157.33     2318.96     21.45 o
   3   0  12      609.49      549.14     16.17 o
   4   0  12     2366.66     2523.49     18.40 o
   5   0  12       60.14       64.25     14.07 o
   6   0  12      779.21      720.24     13.05 o
   7   0  12      397.92      401.42     17.83 o
   8   0  12       21.63       12.09     11.33 o
   9   0  12       99.62       89.90     14.57 o
   1   1  12       85.50      113.51     10.30 o
   2   1  12      852.52      947.32     11.73 o
   3   1  12      180.86      185.68     10.52 o
   4   1  12      341.19      349.97     10.57 o
   5   1  12      313.45      323.13      9.22 o
   6   1  12      378.04      385.33      9.09 o
   7   1  12        0.98        6.22      9.53 o
   8   1  12        1.16       16.15     10.90 o
   9   1  12       35.09       43.49     10.47 o
   0   2  12       76.83       88.93     14.26 o
   1   2  12      714.55      637.95     11.25 o
   2   2  12       13.61       28.71      9.49 o
   3   2  12     1107.95     1114.79     11.28 o
   4   2  12        2.75       18.34      9.52 o
   5   2  12        1.46        4.81      8.73 o
   6   2  12       37.55       42.29      8.59 o
   7   2  12      355.06      348.48      9.21 o
   8   2  12      107.98       99.23      9.44 o
   9   2  12       34.64       21.50     10.50 o
   1   3  12      656.36      654.90     11.00 o
   2   3  12      125.64      144.20      9.80 o
   3   3  12      316.94      284.08      9.78 o
   4   3  12      142.43      165.76     10.40 o
   5   3  12        1.12        9.64      9.37 o
   6   3  12       34.76       29.93      8.77 o
   7   3  12       66.50       73.61      9.04 o
   8   3  12       34.18       42.30      8.56 o
   9   3  12        5.84       11.40     10.70 o
   0   4  12     4059.05     4055.96     24.36 o
   1   4  12     1282.22     1303.06     13.31 o
   2   4  12       16.47       39.53      9.76 o
   3   4  12      208.94      205.75     10.10 o
   4   4  12       63.12       67.27      9.18 o
   5   4  12        2.02        6.75      8.75 o
   6   4  12       31.03       59.79      8.87 o
   7   4  12       20.61       26.02      9.20 o
   8   4  12       20.91        6.51      9.89 o
   1   5  12        0.97        7.51      9.66 o
   2   5  12      741.06      802.62     11.99 o
   3   5  12       82.11       90.30     10.43 o
   4   5  12       16.18       29.65     10.32 o
   5   5  12      249.11      252.28      9.00 o
   6   5  12       49.85       47.77      9.51 o
   7   5  12       69.08       82.59      9.81 o
   8   5  12        0.31        3.03     10.39 o
   0   6  12        0.61        5.48     15.74 o
   1   6  12       80.01       89.49     10.96 o
   2   6  12     1480.11     1489.69     14.12 o
   3   6  12       87.79      114.53     11.33 o
   4   6  12        2.87       23.37      9.87 o
   5   6  12      224.22      197.36      9.60 o
   6   6  12       41.10       53.12      8.81 o
   7   6  12        6.61       25.46      8.61 o
   8   6  12       16.06       17.54     10.25 o
   1   7  12       15.39       19.28     11.48 o
   2   7  12      148.84      155.67     11.86 o
   3   7  12       59.02       69.94     10.80 o
   4   7  12       96.78       83.55      9.85 o
   5   7  12      715.16      656.63     10.33 o
   6   7  12       61.80       47.15      9.51 o
   7   7  12       55.35       77.92      9.60 o
   0   8  12        1.61        9.57     17.72 o
   1   8  12      119.21      129.80     12.44 o
   2   8  12      248.91      232.86     12.07 o
   3   8  12      130.91      129.44     10.85 o
   4   8  12       88.39      100.56     10.45 o
   5   8  12      579.14      529.84     10.73 o
   6   8  12      271.66      226.86      9.72 o
   7   8  12        0.99       24.95     10.39 o
   1   9  12      391.51      394.95     14.73 o
   2   9  12       14.22       31.93     12.50 o
   3   9  12      110.04      106.50     11.02 o
   4   9  12       38.26       38.00     10.58 o
   5   9  12       19.09       30.23      9.77 o
   6   9  12        1.87       11.34      9.98 o
   0  10  12       63.71       81.89     22.02 o
   1  10  12      227.88      228.14     16.56 o
   2  10  12        9.70       15.66     15.39 o
   3  10  12       11.44       15.76     12.43 o
   4  10  12       43.01       45.26     12.47 o
   5  10  12       63.20       60.48     12.08 o
   1  11  12       90.92       81.95     20.54 o
   2  11  12        0.86        2.54     16.06 o
   3  11  12        1.12        9.03     14.96 o
   4  11  12        0.49       11.20     13.55 o
   0  12  12      150.37      148.79     41.10 o
   1  12  12      166.92      148.16     28.17 o
   2  12  12       71.01       64.76     21.56 o
   3  12  12       45.39       38.68     17.37 o
   1   1  13      481.74      485.61     11.15 o
   2   1  13     1465.47     1466.06     11.74 o
   3   1  13      361.70      414.94     11.51 o
   4   1  13       75.54      101.02      9.00 o
   5   1  13      358.50      372.17     10.06 o
   6   1  13       19.20       29.82      8.32 o
   7   1  13        2.34       11.58      8.86 o
   8   1  13        1.56        1.49     12.16 o
   9   1  13       10.23       16.23      9.47 o
   0   2  13      689.41      636.19     16.94 o
   1   2  13      864.21      833.55     10.96 o
   2   2  13        3.85        3.72      9.60 o
   3   2  13       22.87       40.34      9.35 o
   4   2  13      255.71      267.68     10.50 o
   5   2  13      291.53      304.56     10.14 o
   6   2  13      245.34      230.47      8.21 o
   7   2  13      405.97      393.10      9.48 o
   8   2  13        0.55       10.51      9.49 o
   9   2  13       21.46       18.07      8.79 o
   1   3  13       77.18       84.18     10.40 o
   2   3  13        0.00        7.72      9.27 o
   3   3  13      530.83      587.60     11.04 o
   4   3  13       71.62       91.54      8.98 o
   5   3  13      120.18      120.65      8.87 o
   6   3  13      126.35      143.94      8.32 o
   7   3  13       33.60       42.45      8.58 o
   8   3  13       73.35       71.43      9.46 o
   9   3  13        1.32        2.64     10.53 o
   0   4  13      336.23      341.80     15.45 o
   1   4  13       12.69       21.57      9.77 o
   2   4  13     3295.51     3378.54     21.76 o
   3   4  13      230.26      221.41     10.32 o
   4   4  13        6.54       -0.27     10.00 o
   5   4  13       30.37       41.90      9.02 o
   6   4  13       26.90       26.44      8.73 o
   7   4  13        3.26       10.54      8.37 o
   8   4  13       10.31        9.04      9.77 o
   1   5  13       10.59        1.45      9.50 o
   2   5  13      935.17      948.00     11.67 o
   3   5  13        1.21       -0.74     11.32 o
   4   5  13      165.88      146.76      9.72 o
   5   5  13      234.75      224.21      8.85 o
   6   5  13       13.74       27.91      8.78 o
   7   5  13       44.16       52.54      9.76 o
   8   5  13       35.63       26.84      8.94 o
   0   6  13      490.11      504.31     14.84 o
   1   6  13       50.72       56.06     10.50 o
   2   6  13       92.79      114.90     10.11 o
   3   6  13      275.85      303.73     11.75 o
   4   6  13      294.75      264.26     10.17 o
   5   6  13      606.53      615.07     10.46 o
   6   6  13      175.94      177.38      9.46 o
   7   6  13        3.13        9.92     10.00 o
   8   6  13        2.02       19.60     10.33 o
   1   7  13      161.67      151.90     11.24 o
   2   7  13        2.32       17.68     11.10 o
   3   7  13      461.91      460.87     11.39 o
   4   7  13        7.83        8.96      9.20 o
   5   7  13       17.84       15.12      9.63 o
   6   7  13       13.25       19.99      9.06 o
   7   7  13       50.38       53.44     10.65 o
   0   8  13      236.52      195.98     18.41 o
   1   8  13       22.04       29.22     10.19 o
   2   8  13       12.69       22.70     11.29 o
   3   8  13       10.73       24.26     10.71 o
   4   8  13       44.70       42.08     10.08 o
   5   8  13        0.05       12.37      9.40 o
   6   8  13       27.57       29.23      9.45 o
   7   8  13       39.11       36.67     10.59 o
   1   9  13      173.68      183.06     12.78 o
   2   9  13       27.03       39.88     11.92 o
   3   9  13        0.01        2.10     11.79 o
   4   9  13       22.33       29.36     10.24 o
   5   9  13        0.33        7.78      9.27 o
   6   9  13        8.94       16.33      9.44 o
   0  10  13      961.85      853.70     29.33 o
   1  10  13       29.57       45.60     16.26 o
   2  10  13      288.48      285.13     15.12 o
   3  10  13       30.94       36.47     12.02 o
   4  10  13       14.82       21.03     12.57 o
   5  10  13        1.42        7.25     11.01 o
   1  11  13      230.35      211.72     19.94 o
   2  11  13       11.90       24.86     16.75 o
   3  11  13       43.58       46.12     13.46 o
   4  11  13       21.78       36.43     13.55 o
   0  12  13       44.07       38.27     33.46 o
   1  12  13        6.68       11.89     21.34 o
   2  12  13       21.94       22.44     19.88 o
   3  12  13       26.99       30.08     21.23 o
   0   0  14      822.26      783.54     25.36 o
   1   0  14     2790.68     2862.55     23.32 o
   2   0  14        3.19       16.21     14.26 o
   3   0  14     1369.54     1339.33     17.07 o
   4   0  14      216.66      200.73     12.92 o
   5   0  14      154.80      132.28     13.20 o
   6   0  14     1802.18     1804.46     25.51 o
   7   0  14      383.43      370.36     12.64 o
   8   0  14       32.89       40.27     19.43 o
   9   0  14      411.21      340.97     19.49 o
   1   1  14       67.21       64.79      9.50 o
   2   1  14      386.38      389.44     10.35 o
   3   1  14      769.26      730.52     10.17 o
   4   1  14      226.13      226.05      9.91 o
   5   1  14       41.53       47.55     10.29 o
   6   1  14       15.25       31.85      8.28 o
   7   1  14      194.84      187.24      9.60 o
   8   1  14       54.18       48.09      8.38 o
   9   1  14        1.60       19.47      9.28 o
   0   2  14     1178.54     1157.27     15.60 o
   1   2  14     1401.24     1453.63     11.77 o
   2   2  14      255.00      229.10      9.89 o
   3   2  14      111.08      106.15      9.68 o
   4   2  14       12.90       24.57      9.34 o
   5   2  14      449.86      462.38     10.62 o
   6   2  14        0.62       18.65      8.17 o
   7   2  14       34.45       29.11      9.08 o
   8   2  14      142.75      135.69      8.83 o
   9   2  14        6.97        9.95      9.14 o
   1   3  14     1759.23     1892.87     12.70 o
   2   3  14       27.63       19.27      9.57 o
   3   3  14      866.95      942.68     11.40 o
   4   3  14       34.49       31.08      9.28 o
   5   3  14       41.02       65.60      9.07 o
   6   3  14       10.01       21.34      8.60 o
   7   3  14       98.32       91.64      9.25 o
   8   3  14        8.42       25.05     10.94 o
   0   4  14     2507.21     2619.37     20.77 o
   1   4  14      107.06      144.53      9.82 o
   2   4  14      353.58      354.07     10.12 o
   3   4  14       10.70       20.85     10.78 o
   4   4  14       80.20       96.15     10.32 o
   5   4  14       42.56       44.90      8.34 o
   6   4  14      122.95      132.67      8.94 o
   7   4  14       54.09       63.63      9.45 o
   8   4  14       57.07       61.23      9.52 o
   1   5  14        8.50       11.76     10.23 o
   2   5  14      459.00      423.30     10.40 o
   3   5  14      733.55      748.65     12.25 o
   4   5  14       29.80       35.86     10.03 o
   5   5  14        5.86       13.93      9.54 o
   6   5  14        4.35       12.46      8.97 o
   7   5  14      136.48      144.09     10.42 o
   8   5  14        1.78        7.71      8.71 o
   0   6  14      690.79      707.13     16.27 o
   1   6  14        1.66        5.39     10.34 o
   2   6  14      282.96      341.30     11.49 o
   3   6  14      367.92      376.92     10.84 o
   4   6  14       21.11       37.93     10.13 o
   5   6  14       20.76       38.68      8.80 o
   6   6  14       19.87       31.04      8.42 o
   7   6  14      209.21      215.32     10.37 o
   8   6  14        9.34       27.25     10.74 o
   1   7  14        0.27        7.57     10.74 o
   2   7  14      563.74      593.95     11.89 o
   3   7  14      501.83      543.06     11.75 o
   4   7  14      518.95      508.01     11.53 o
   5   7  14      170.97      174.34      9.62 o
   6   7  14       72.14       65.97      9.23 o
   7   7  14       91.58       91.62     10.80 o
   0   8  14        7.99       13.45     14.57 o
   1   8  14       23.40       33.56     12.18 o
   2   8  14        2.03        9.29     10.68 o
   3   8  14       20.86       27.63     10.27 o
   4   8  14        1.94        8.52      9.81 o
   5   8  14        7.38        1.22      9.96 o
   6   8  14       30.00       35.28      9.79 o
   7   8  14        0.62        4.83     10.83 o
   1   9  14      254.07      265.71     12.60 o
   2   9  14        9.61       16.44     11.00 o
   3   9  14        3.41        7.01     11.22 o
   4   9  14       71.30       77.56     10.06 o
   5   9  14       45.39       51.80     10.22 o
   6   9  14       10.76       16.20     11.11 o
   0  10  14      501.99      477.26     25.52 o
   1  10  14      327.02      314.59     16.66 o
   2  10  14       45.83       46.53     13.78 o
   3  10  14       62.13       65.60     12.36 o
   4  10  14      127.15      117.70     12.07 o
   5  10  14        5.16       13.22     11.04 o
   1  11  14       84.35       89.19     18.03 o
   2  11  14       48.80       57.37     16.94 o
   3  11  14        1.83        3.30     13.97 o
   4  11  14        0.76       11.68     13.31 o
   0  12  14      162.99      166.60     32.10 o
   1  12  14       78.03       58.46     22.38 o
   2  12  14        0.47        2.82     18.32 o
   1   1  15     3016.00     3001.57     14.57 o
   2   1  15      331.84      370.09     10.65 o
   3   1  15     1369.35     1435.37     12.12 o
   4   1  15      531.25      550.39     10.49 o
   5   1  15       21.28       26.11      9.21 o
   6   1  15       75.35       77.21      8.76 o
   7   1  15      141.69      131.84     10.42 o
   8   1  15        0.57       17.41      8.29 o
   9   1  15       44.74       51.69      8.51 o
   0   2  15    10250.55    10494.01     45.30 o
   1   2  15     1571.25     1490.29     12.08 o
   2   2  15      378.56      340.18     10.03 o
   3   2  15      849.97      837.99     10.62 o
   4   2  15      102.61      129.60      9.76 o
   5   2  15        1.48        8.51      9.48 o
   6   2  15      277.09      263.08     10.27 o
   7   2  15       34.44       15.79      8.75 o
   8   2  15        0.52       -0.77      9.12 o
   9   2  15      109.84       79.12     10.16 o
   1   3  15      263.19      238.12      9.25 o
   2   3  15      131.23      180.64     10.49 o
   3   3  15      134.30      145.89      9.38 o
   4   3  15       37.39       32.99      9.97 o
   5   3  15      350.08      373.70     10.02 o
   6   3  15       10.00       23.53      7.96 o
   7   3  15        0.13        8.58      9.44 o
   8   3  15        0.01       20.49      9.66 o
   0   4  15      265.58      283.28     14.39 o
   1   4  15      369.17      375.67     11.07 o
   2   4  15       49.57       39.40      9.14 o
   3   4  15      288.50      297.78     10.55 o
   4   4  15        4.72        8.34      8.63 o
   5   4  15      823.16      859.92     13.71 o
   6   4  15      153.54      145.00      8.12 o
   7   4  15       28.44       22.61      9.58 o
   8   4  15       19.22       23.54      8.72 o
   1   5  15      112.48      120.33      9.66 o
   2   5  15      189.92      186.01      9.78 o
   3   5  15       25.84       35.73      9.66 o
   4   5  15     1655.16     1612.49     18.49 o
   5   5  15        1.80       19.78      8.86 o
   6   5  15        2.51       32.19      8.71 o
   7   5  15        3.37       -6.90      9.45 o
   8   5  15        4.49        0.13     10.12 o
   0   6  15       86.24       94.86     14.09 o
   1   6  15        0.52       11.00     10.07 o
   2   6  15      173.70      171.62     11.22 o
   3   6  15     1190.43     1266.88     12.61 o
   4   6  15      220.14      230.71      9.83 o
   5   6  15      228.58      225.36     10.51 o
   6   6  15       22.60       29.44      9.00 o
   7   6  15       12.41       23.27      9.04 o
   8   6  15        7.08        4.65     15.03 o
   1   7  15      301.19      305.60     11.22 o
   2   7  15        0.18       -2.27      9.80 o
   3   7  15        1.50       -2.10     10.65 o
   4   7  15      112.59      114.88     10.40 o
   5   7  15        7.94       18.89      9.21 o
   6   7  15      156.45      141.77     10.00 o
   7   7  15        1.21        6.75      9.36 o
   0   8  15        2.88       25.26     16.38 o
   1   8  15      202.47      219.03     12.01 o
   2   8  15       29.33       42.51     11.01 o
   3   8  15        3.42       13.70     10.80 o
   4   8  15       82.08       87.54     11.57 o
   5   8  15       43.99       33.72     10.63 o
   6   8  15        7.34       20.26      9.83 o
   7   8  15        7.58       33.37     19.47 o
   1   9  15      193.10      191.51     12.14 o
   2   9  15      177.49      203.08     11.76 o
   3   9  15       29.90       36.64     11.02 o
   4   9  15        6.41       19.56     11.26 o
   5   9  15       92.83       70.01      9.33 o
   6   9  15        0.45        7.67     10.87 o
   0  10  15      695.82      626.71     24.04 o
   1  10  15       32.23       37.58     14.58 o
   2  10  15       27.92       30.63     12.54 o
   3  10  15       31.13       33.69     12.10 o
   4  10  15       14.24       15.18     11.62 o
   5  10  15       42.01       47.75     11.45 o
   1  11  15       61.65       75.91     18.25 o
   2  11  15       27.15       30.53     16.18 o
   3  11  15        0.99        8.35     13.67 o
   4  11  15       12.40       22.78     12.93 o
   0  12  15       44.52       28.41     30.92 o
   1  12  15        4.84        3.43     19.95 o
   2  12  15        2.77        3.31     17.05 o
   0   0  16      459.97      521.15     21.48 o
   1   0  16      660.17      739.19     17.64 o
   2   0  16      166.20      178.97     12.90 o
   3   0  16      488.52      496.86     13.81 o
   4   0  16      375.89      417.25     15.10 o
   5   0  16     1022.21      982.66     19.69 o
   6   0  16      223.41      221.27     15.98 o
   7   0  16      703.58      635.34     26.38 o
   8   0  16        3.99       27.47     12.33 o
   9   0  16        8.66       18.20     13.07 o
   1   1  16       88.07       52.26      9.46 o
   2   1  16     1383.20     1418.97     11.70 o
   3   1  16      608.70      630.23      9.92 o
   4   1  16       85.02       96.46      9.88 o
   5   1  16       23.67       36.17     10.06 o
   6   1  16       11.06       15.45      9.14 o
   7   1  16       42.81       38.56     10.99 o
   8   1  16        0.03       25.90      9.93 o
   9   1  16        0.98       47.09     21.05 o
   0   2  16     7280.67     7419.08     37.00 o
   1   2  16      230.10      218.23      9.42 o
   2   2  16      486.67      480.10     10.26 o
   3   2  16      235.09      249.74      9.47 o
   4   2  16      134.25      130.26      9.22 o
   5   2  16      136.50      150.16     10.21 o
   6   2  16       64.73       85.45      9.59 o
   7   2  16       23.87       47.88      9.09 o
   8   2  16       23.87       23.03      9.22 o
   1   3  16      288.93      280.07     10.17 o
   2   3  16       12.46       17.25      8.81 o
   3   3  16      336.00      336.64      9.12 o
   4   3  16       26.78       32.88      9.34 o
   5   3  16        3.32        4.97      8.95 o
   6   3  16       31.14       44.45      8.66 o
   7   3  16        0.06        7.35      9.07 o
   8   3  16       67.27       75.52      9.05 o
   0   4  16      188.90      191.71     14.13 o
   1   4  16      103.02      114.27      9.86 o
   2   4  16       46.29       45.65      9.59 o
   3   4  16       35.42       42.96      8.91 o
   4   4  16       31.85       56.47      9.98 o
   5   4  16      407.66      461.07      9.69 o
   6   4  16       39.41       49.65      9.10 o
   7   4  16        1.84        2.63      8.99 o
   8   4  16       57.63       54.66      9.36 o
   1   5  16        0.61       11.43     10.05 o
   2   5  16       93.65      111.59     10.28 o
   3   5  16      113.80      116.07      8.87 o
   4   5  16       30.44       46.08      9.71 o
   5   5  16       53.19       45.74      9.81 o
   6   5  16        0.06       16.76      8.12 o
   7   5  16      142.39      133.32      9.62 o
   8   5  16        3.42       18.06      9.70 o
   0   6  16      348.04      288.37     15.34 o
   1   6  16      655.45      651.12     11.57 o
   2   6  16       15.29       19.36     10.07 o
   3   6  16       26.16       43.92     10.23 o
   4   6  16       23.62       34.82      9.58 o
   5   6  16        2.50        6.03      9.35 o
   6   6  16       92.95      107.76      9.29 o
   7   6  16       13.25        7.79      9.19 o
   1   7  16       79.71       92.26     10.89 o
   2   7  16       99.33      121.65     10.02 o
   3   7  16       41.38       55.32     11.18 o
   4   7  16      129.85      136.01      9.70 o
   5   7  16       29.35       33.55      9.79 o
   6   7  16       41.75       28.61      9.62 o
   7   7  16      136.39      141.47     10.53 o
   0   8  16      766.40      751.45     16.85 o
   1   8  16      359.66      339.07     11.75 o
   2   8  16     1102.30     1117.88     13.07 o
   3   8  16       92.60       83.40     10.70 o
   4   8  16       77.12       88.10     10.18 o
   5   8  16       80.53       74.12     10.55 o
   6   8  16      176.63      179.22     10.15 o
   1   9  16      186.33      193.66     12.11 o
   2   9  16       48.01       48.90     11.79 o
   3   9  16      101.54       93.77     10.42 o
   4   9  16      192.65      184.60     11.80 o
   5   9  16        4.89       17.89     10.53 o
   6   9  16        7.25       23.19     10.95 o
   0  10  16        0.10        9.81     18.09 o
   1  10  16       15.72       19.70     12.80 o
   2  10  16        0.68        4.11     12.59 o
   3  10  16       18.90       24.76     12.27 o
   4  10  16       24.63       30.15     11.58 o
   5  10  16       33.41       36.28     10.71 o
   1  11  16       52.49       43.27     16.93 o
   2  11  16       75.26       68.60     15.57 o
   3  11  16       10.22       24.72     13.47 o
   4  11  16       13.57       20.58     17.10 o
   0  12  16      458.92      439.92     33.77 o
   1  12  16       20.15       20.66     18.45 o
   2  12  16        4.66       15.08     26.74 o
   1   1  17      968.82     1041.70     11.23 o
   2   1  17      214.07      235.47      9.32 o
   3   1  17      289.78      274.33      8.80 o
   4   1  17      133.66      122.84      9.36 o
   5   1  17        7.21       35.56      9.52 o
   6   1  17      755.62      767.83     12.25 o
   7   1  17       44.00       43.80      8.75 o
   8   1  17       23.35       32.01     10.76 o
   0   2  17     4486.20     4476.64     43.48 o
   1   2  17      220.80      220.20     10.09 o
   2   2  17      700.96      676.91     10.24 o
   3   2  17      180.52      194.72      9.30 o
   4   2  17      312.41      312.69      9.60 o
   5   2  17      208.53      234.18     10.50 o
   6   2  17        0.25        9.83     10.00 o
   7   2  17       24.34       22.88      9.33 o
   8   2  17      301.62      280.66     10.45 o
   1   3  17      162.70      195.71      9.59 o
   2   3  17      522.34      510.86      9.86 o
   3   3  17      798.06      778.76     10.15 o
   4   3  17      815.19      842.37     10.57 o
   5   3  17        1.36       15.06      8.84 o
   6   3  17        5.77       21.97      8.69 o
   7   3  17        4.03       29.36      8.78 o
   8   3  17       32.31       32.41      8.97 o
   0   4  17       75.65       71.41     12.63 o
   1   4  17      224.74      250.77      9.61 o
   2   4  17      857.09      849.92     11.36 o
   3   4  17      453.11      441.44     10.39 o
   4   4  17       10.04       24.24      9.03 o
   5   4  17     1493.74     1466.19     15.55 o
   6   4  17        0.04       13.65      8.48 o
   7   4  17        0.22       13.69      8.48 o
   8   4  17       18.16       26.25     10.07 o
   1   5  17       81.61      100.44      9.53 o
   2   5  17       60.69       74.99      9.93 o
   3   5  17        0.47        4.88      9.45 o
   4   5  17      775.60      767.42     11.13 o
   5   5  17      453.09      444.19     11.31 o
   6   5  17       15.04       29.06      9.56 o
   7   5  17       22.64       24.22      9.72 o
   8   5  17        0.34        9.90      9.61 o
   0   6  17      395.84      440.35     14.96 o
   1   6  17       47.61       60.76      9.69 o
   2   6  17       58.32       84.41      9.93 o
   3   6  17      512.98      537.39     11.42 o
   4   6  17      104.56       97.59      9.49 o
   5   6  17        3.02       16.84      8.93 o
   6   6  17      153.63      165.29      9.13 o
   7   6  17        0.02        5.29      9.57 o
   1   7  17       11.26       21.99     10.47 o
   2   7  17       86.07       90.07      9.96 o
   3   7  17      281.04      277.75     10.19 o
   4   7  17      147.89      152.02     10.30 o
   5   7  17       25.65       27.99      9.21 o
   6   7  17        2.93        7.64      9.66 o
   7   7  17       14.78       36.55     10.42 o
   0   8  17      422.79      454.86     17.50 o
   1   8  17      648.77      672.79     11.42 o
   2   8  17       48.49       49.72     10.71 o
   3   8  17       24.21       45.50     10.11 o
   4   8  17        7.70       11.69      9.71 o
   5   8  17        0.05       19.27     10.10 o
   6   8  17       68.80       81.25      9.93 o
   1   9  17        0.00        9.37     11.50 o
   2   9  17        2.57        9.61     10.49 o
   3   9  17       12.12       13.72     11.23 o
   4   9  17      191.34      171.42     11.14 o
   5   9  17       18.71       17.34     10.13 o
   6   9  17        0.75       24.01     27.43 o
   0  10  17      109.22      118.29     17.32 o
   1  10  17       19.83       27.98     11.83 o
   2  10  17        4.76       10.91     12.01 o
   3  10  17       28.81       24.16     11.76 o
   4  10  17        1.80       12.27     10.64 o
   5  10  17        5.31       19.29     11.94 o
   1  11  17       20.36       22.56     16.22 o
   2  11  17       16.57       14.59     14.78 o
   3  11  17        1.45        7.34     13.66 o
   0  12  17      161.16      171.06     32.54 o
   1  12  17        4.50        5.49     20.28 o
   0   0  18     2695.90     2894.36     32.53 o
   1   0  18     6792.99     6980.21     27.80 o
   2   0  18     1671.98     1662.91     15.80 o
   3   0  18       24.63       16.23     12.80 o
   4   0  18     1058.22      911.79     13.99 o
   5   0  18      252.10      291.18     14.27 o
   6   0  18      143.28      156.04     18.63 o
   7   0  18        9.25       26.88     13.07 o
   8   0  18       31.18       37.07     16.66 o
   1   1  18       27.46       31.98      9.52 o
   2   1  18       62.28       69.26      8.68 o
   3   1  18       10.58       12.24      8.27 o
   4   1  18       11.96       28.99      9.42 o
   5   1  18       69.81       82.43      9.73 o
   6   1  18      152.90      169.83      9.59 o
   7   1  18       60.77       64.28      8.40 o
   8   1  18       93.69       95.05     10.26 o
   0   2  18      631.48      634.87     14.40 o
   1   2  18      137.93      129.14      8.99 o
   2   2  18       64.73       71.22      8.92 o
   3   2  18       82.98       72.18      8.90 o
   4   2  18        0.79       11.61      9.72 o
   5   2  18      269.57      257.59     10.31 o
   6   2  18       59.37       56.57      9.79 o
   7   2  18        1.36        4.15      9.84 o
   8   2  18        1.27       18.11     10.42 o
   1   3  18        0.28       12.29      8.82 o
   2   3  18      110.83      129.75      9.33 o
   3   3  18      326.02      313.25      9.19 o
   4   3  18      399.38      388.60      9.53 o
   5   3  18       23.63       35.45      8.74 o
   6   3  18       22.63       34.81      8.99 o
   7   3  18        0.81        8.47      8.89 o
   8   3  18       72.47       71.83      8.72 o
   0   4  18      489.26      472.16     13.79 o
   1   4  18      169.27      190.78      9.61 o
   2   4  18       22.15       43.24      9.70 o
   3   4  18        3.67       13.67      8.74 o
   4   4  18      104.87       97.83      9.96 o
   5   4  18      193.26      193.24      9.33 o
   6   4  18        9.73       25.89      8.54 o
   7   4  18       21.23       29.30      8.61 o
   8   4  18        5.96       16.08      9.53 o
   1   5  18      304.41      295.97     10.74 o
   2   5  18      247.98      262.92      9.73 o
   3   5  18       38.08       43.96      9.98 o
   4   5  18        0.04        6.60     10.40 o
   5   5  18      461.83      429.73      9.32 o
   6   5  18       29.39       44.31     10.42 o
   7   5  18        6.83       19.87      8.43 o
   8   5  18        5.78       66.39     27.07 o
   0   6  18      356.81      356.67     14.82 o
   1   6  18      215.60      224.94      9.31 o
   2   6  18        3.36       16.84      9.63 o
   3   6  18      644.29      600.74     11.44 o
   4   6  18        5.96        8.63      9.83 o
   5   6  18       18.70       22.08     10.60 o
   6   6  18       67.41       71.63      9.40 o
   7   6  18       82.98       92.55      9.30 o
   1   7  18      366.81      342.38     10.85 o
   2   7  18      278.86      265.51     10.80 o
   3   7  18      106.32       97.62     11.06 o
   4   7  18       29.53       45.00     10.16 o
   5   7  18        1.98        8.01     10.21 o
   6   7  18       11.72       32.12      9.56 o
   7   7  18        7.43       20.44      9.60 o
   0   8  18      634.07      574.24     15.70 o
   1   8  18      279.84      256.54     11.64 o
   2   8  18      114.18       92.09     10.57 o
   3   8  18        1.42       21.31     11.41 o
   4   8  18        1.62       12.10     10.13 o
   5   8  18        0.24       10.12      9.74 o
   6   8  18       13.53       24.81     10.63 o
   1   9  18       53.30       67.90     11.40 o
   2   9  18        7.58       17.16     11.16 o
   3   9  18       12.75       24.71     11.29 o
   4   9  18        3.58        1.37     11.88 o
   5   9  18       69.40       69.08     10.55 o
   0  10  18        6.10       15.18     18.40 o
   1  10  18       74.43       67.12     12.35 o
   2  10  18       13.35       28.68     11.96 o
   3  10  18       74.00       71.11     11.85 o
   4  10  18        3.53        3.49     11.10 o
   1  11  18        5.93       12.88     15.27 o
   2  11  18        1.85        7.91     15.27 o
   3  11  18        1.70        9.85     14.46 o
   1   1  19      241.02      227.88      9.31 o
   2   1  19     1440.43     1360.69     11.28 o
   3   1  19        8.07       20.68      8.61 o
   4   1  19       19.56       23.41      9.49 o
   5   1  19      612.66      606.91     13.09 o
   6   1  19       35.25       48.09      9.09 o
   7   1  19       11.26       24.43      8.27 o
   8   1  19        0.07        9.99      9.31 o
   0   2  19      307.35      360.63     13.51 o
   1   2  19      468.13      484.22      9.57 o
   2   2  19      913.22      878.18     10.43 o
   3   2  19       47.10       61.02      8.84 o
   4   2  19      846.96      836.03     11.17 o
   5   2  19       15.30       26.41      9.80 o
   6   2  19      239.90      223.96      9.91 o
   7   2  19       89.56      107.55      9.24 o
   8   2  19       54.28       69.83      9.02 o
   1   3  19       73.22       81.42      8.90 o
   2   3  19      648.23      646.79      9.96 o
   3   3  19      122.10      139.92      8.89 o
   4   3  19      270.17      272.79      9.88 o
   5   3  19        9.05       28.05      9.25 o
   6   3  19      267.15      283.76     10.30 o
   7   3  19      167.54      160.50      8.56 o
   8   3  19       48.60       37.36     11.03 o
   0   4  19      237.76      251.75     13.87 o
   1   4  19        2.96        0.42      8.67 o
   2   4  19      360.00      380.94      9.62 o
   3   4  19       48.79       50.78      8.16 o
   4   4  19       68.55       77.23      9.85 o
   5   4  19      214.07      207.57      9.99 o
   6   4  19       57.67       54.83      9.00 o
   7   4  19       14.79       26.31      9.21 o
   8   4  19       41.87       44.37     10.07 o
   1   5  19       46.99       51.82      8.88 o
   2   5  19       26.91       47.18      9.22 o
   3   5  19      265.81      268.65     10.14 o
   4   5  19       80.49       85.97     10.64 o
   5   5  19      267.48      271.22     10.15 o
   6   5  19      118.91      122.54      9.12 o
   7   5  19       12.78       24.42      9.11 o
   0   6  19        4.70       34.87     13.15 o
   1   6  19        1.70       16.88      9.52 o
   2   6  19     1690.38     1665.87     11.93 o
   3   6  19       12.48       34.97      9.84 o
   4   6  19       27.45       24.35      9.25 o
   5   6  19       23.68       29.80      9.36 o
   6   6  19       30.43       45.18      9.23 o
   7   6  19        4.20       18.27      9.57 o
   1   7  19        5.92       17.46      9.90 o
   2   7  19       16.40       21.37      9.66 o
   3   7  19       66.82       69.58     10.38 o
   4   7  19        6.94       -2.14      9.65 o
   5   7  19       50.29       56.09      9.83 o
   6   7  19        2.23       15.19      9.54 o
   0   8  19      384.34      380.65     15.17 o
   1   8  19      173.93      181.77     11.32 o
   2   8  19       54.09       63.80     10.18 o
   3   8  19       35.63       64.48     10.16 o
   4   8  19        0.14       10.71      9.99 o
   5   8  19        1.86        0.50     10.77 o
   6   8  19        0.54        1.47     10.03 o
   1   9  19        7.58        4.82      9.98 o
   2   9  19        0.88       11.69     11.23 o
   3   9  19       11.97       25.56     10.94 o
   4   9  19       64.28       56.46     11.50 o
   5   9  19        0.53       22.92     10.24 o
   0  10  19       40.83       48.02     19.54 o
   1  10  19      112.67       86.30     12.60 o
   2  10  19       12.72       11.42     12.16 o
   3  10  19       14.58        5.08     11.73 o
   4  10  19        3.23       18.43     10.91 o
   1  11  19       58.25       56.14     15.74 o
   2  11  19       58.58       46.75     12.67 o
   3  11  19        2.35        9.82     13.28 o
   0   0  20     2947.65     2915.51     34.29 o
   1   0  20     3317.38     3172.92     18.80 o
   2   0  20      513.81      517.16     14.27 o
   3   0  20      831.10      772.64     15.90 o
   4   0  20       58.52       70.20     11.76 o
   5   0  20      376.36      376.28     15.41 o
   6   0  20       69.57       72.51     13.23 o
   7   0  20       90.11      103.39     12.26 o
   8   0  20       39.87       31.76     12.53 o
   1   1  20     1431.74     1351.30     11.16 o
   2   1  20       29.16       31.69      8.72 o
   3   1  20       89.26      106.41      8.76 o
   4   1  20      116.28       97.30      9.37 o
   5   1  20      213.05      219.18     10.35 o
   6   1  20        5.22       18.77     10.43 o
   7   1  20       85.59       92.20      8.71 o
   8   1  20       31.04       42.57      9.52 o
   0   2  20      496.35      537.42     13.37 o
   1   2  20       12.31       17.81      8.51 o
   2   2  20      224.51      209.01      8.46 o
   3   2  20      726.38      713.88      9.61 o
   4   2  20      506.67      496.43     10.44 o
   5   2  20      616.10      602.86     13.70 o
   6   2  20        6.45       28.17      9.86 o
   7   2  20      112.47       99.00      9.96 o
   8   2  20        0.77       13.60      9.01 o
   1   3  20      280.18      265.90      9.70 o
   2   3  20       78.50      106.65      8.86 o
   3   3  20        6.56       11.12      8.78 o
   4   3  20        1.44       35.16     11.04 o
   5   3  20     1680.15     1632.65     30.09 o
   6   3  20       61.44       64.85      8.84 o
   7   3  20        7.00        1.89      8.62 o
   8   3  20        3.57        9.21      9.36 o
   0   4  20       94.92      111.65     13.16 o
   1   4  20      612.06      619.56     10.12 o
   2   4  20      208.05      217.53      9.42 o
   3   4  20     1164.01     1106.28     11.01 o
   4   4  20       21.32       36.82      9.23 o
   5   4  20      221.35      232.14     12.07 o
   6   4  20        0.43       12.45      8.98 o
   7   4  20        0.01       20.65      9.98 o
   8   4  20        5.43       30.38     27.22 o
   1   5  20      201.50      226.12      8.78 o
   2   5  20       34.84       63.07     10.16 o
   3   5  20      514.36      510.88     11.46 o
   4   5  20      639.32      631.69     10.68 o
   5   5  20       49.15       49.22      9.80 o
   6   5  20       14.04       34.64      9.08 o
   7   5  20       13.32       22.90      9.07 o
   0   6  20      159.22      163.14     12.76 o
   1   6  20     1420.34     1434.19     12.12 o
   2   6  20      250.40      263.21     11.29 o
   3   6  20      301.90      332.11      9.80 o
   4   6  20       10.90        6.34      9.40 o
   5   6  20       47.45       60.56      9.38 o
   6   6  20        4.75       15.84      8.79 o
   7   6  20        0.07       14.26      9.91 o
   1   7  20       96.83      111.48     10.04 o
   2   7  20       19.09       28.30      9.50 o
   3   7  20      233.00      218.87      9.66 o
   4   7  20        2.42       -0.99      9.64 o
   5   7  20       22.39       39.31     11.27 o
   6   7  20        0.00        5.70      9.31 o
   0   8  20       34.17       33.98     13.94 o
   1   8  20      370.68      354.66     10.47 o
   2   8  20       89.44       87.55     10.88 o
   3   8  20        4.88       21.62     10.23 o
   4   8  20        2.01        8.14     10.12 o
   5   8  20        2.80       18.74      9.84 o
   6   8  20       67.17       53.76     10.03 o
   1   9  20       10.41       13.82     10.89 o
   2   9  20        4.50       20.19     10.23 o
   3   9  20       30.20       28.55     10.14 o
   4   9  20        3.95        4.56     11.17 o
   5   9  20        0.21       15.55     11.12 o
   0  10  20        1.58       14.37     16.55 o
   1  10  20        1.50       10.07     11.64 o
   2  10  20       11.05       17.42     10.92 o
   3  10  20        1.12        9.77     11.94 o
   4  10  20       49.63       54.37     11.33 o
   1  11  20        4.12        7.36     12.79 o
   2  11  20        0.21       10.67     13.45 o
   1   1  21      514.91      523.94     10.01 o
   2   1  21     1382.97     1432.07     12.37 o
   3   1  21       11.91       25.97      9.73 o
   4   1  21      173.49      169.98      9.65 o
   5   1  21       10.86       10.80      9.08 o
   6   1  21        0.72       27.23      9.20 o
   7   1  21       20.26       20.18      8.60 o
   8   1  21        4.71        0.66      8.75 o
   0   2  21        6.86        4.32     12.49 o
   1   2  21       19.38       18.08      8.60 o
   2   2  21        0.00       11.48      8.68 o
   3   2  21      148.27      177.96      8.91 o
   4   2  21      550.52      544.29     10.22 o
   5   2  21       49.41       54.50      9.66 o
   6   2  21       83.99       68.50      9.02 o
   7   2  21       32.82       50.93      8.84 o
   8   2  21       28.41       25.83      9.57 o
   1   3  21      343.04      352.05      9.74 o
   2   3  21        3.57       13.30      8.48 o
   3   3  21      339.22      371.28      9.33 o
   4   3  21     1215.28     1178.71     13.94 o
   5   3  21        4.32       12.14      9.16 o
   6   3  21      157.63      153.38      9.84 o
   7   3  21        2.06        3.03      8.90 o
   8   3  21       14.20       19.39      9.18 o
   0   4  21     2947.77     2964.14     32.54 o
   1   4  21       27.45       40.01      9.57 o
   2   4  21      126.28      137.89      9.48 o
   3   4  21        0.42        8.02      8.56 o
   4   4  21        0.76       19.98      9.51 o
   5   4  21      421.26      383.17     11.82 o
   6   4  21      221.78      246.92      9.61 o
   7   4  21        6.26       16.64      9.60 o
   1   5  21        6.48       30.26      8.77 o
   2   5  21        1.73       28.41      8.50 o
   3   5  21       89.63       94.13      8.93 o
   4   5  21      297.40      303.13     10.23 o
   5   5  21       20.51       21.64      9.71 o
   6   5  21       26.19       44.42      9.50 o
   7   5  21       25.26       37.83      9.66 o
   0   6  21        0.71       18.56     13.50 o
   1   6  21      302.01      291.44      9.88 o
   2   6  21      835.74      806.81     12.77 o
   3   6  21      115.39      137.83      9.86 o
   4   6  21        5.18       17.40      9.99 o
   5   6  21        0.01       11.11     10.22 o
   6   6  21       44.02       35.15      9.69 o
   7   6  21        0.02        9.03      9.35 o
   1   7  21      176.22      150.45      9.33 o
   2   7  21       54.82       77.82     10.39 o
   3   7  21       22.97       18.42     10.22 o
   4   7  21        3.56       32.20      9.82 o
   5   7  21        6.10       18.24      9.11 o
   6   7  21        5.61       14.28      9.25 o
   0   8  21      699.80      624.93     16.36 o
   1   8  21      137.06      124.88     10.08 o
   2   8  21       12.60       15.64     10.51 o
   3   8  21      143.53      140.40     10.77 o
   4   8  21       20.35       26.77      9.67 o
   5   8  21        0.21       11.42     11.25 o
   1   9  21        1.94       14.64     11.48 o
   2   9  21        0.02       15.10     11.61 o
   3   9  21        0.00       18.68     11.73 o
   4   9  21       25.12       38.62     10.37 o
   5   9  21        1.79       15.32     10.40 o
   0  10  21       10.70       21.78     16.75 o
   1  10  21       25.58       30.87     11.70 o
   2  10  21       86.24       90.62     12.02 o
   3  10  21       18.67       19.42     11.20 o
   4  10  21       20.86       36.42     15.36 o
   1  11  21        0.75        8.49     12.74 o
   2  11  21       27.96       24.62     13.66 o
   0   0  22     3258.62     3156.96     43.64 o
   1   0  22      450.41      447.71     14.21 o
   2   0  22      967.54      962.46     14.84 o
   3   0  22        4.58       24.33     14.02 o
   4   0  22       19.14       49.65     14.28 o
   5   0  22       63.28       76.17     12.21 o
   6   0  22      128.74      128.84     14.66 o
   7   0  22        5.68       15.26     13.73 o
   8   0  22      145.12      107.72     13.67 o
   1   1  22      523.76      532.33      9.36 o
   2   1  22       92.26       95.64      9.10 o
   3   1  22       47.27       36.32      8.32 o
   4   1  22       36.09       49.69      9.53 o
   5   1  22        3.15       10.66      9.01 o
   6   1  22       28.64       40.50      9.60 o
   7   1  22      120.10      129.59      8.60 o
   8   1  22       26.06       29.11      8.77 o
   0   2  22       12.00       15.34     11.96 o
   1   2  22        7.79       13.22      8.76 o
   2   2  22       87.20       83.64      9.27 o
   3   2  22      395.76      413.68     10.52 o
   4   2  22      215.87      225.03      9.16 o
   5   2  22      343.39      321.89      9.52 o
   6   2  22       81.56       89.68      9.21 o
   7   2  22        1.08       17.76      9.35 o
   8   2  22       34.92       32.23      8.58 o
   1   3  22        0.40       10.07      9.37 o
   2   3  22        4.85       15.07      9.01 o
   3   3  22        9.94       26.39      8.96 o
   4   3  22     1638.97     1627.15     30.57 o
   5   3  22      163.92      181.23      9.30 o
   6   3  22       19.73       33.11     10.79 o
   7   3  22        7.87       16.17      8.72 o
   0   4  22      878.27      873.46     17.81 o
   1   4  22        1.03       11.69      9.56 o
   2   4  22     1032.59     1043.80     11.89 o
   3   4  22       23.65       36.97      8.83 o
   4   4  22       32.43       57.65      9.18 o
   5   4  22        0.54        6.19     11.62 o
   6   4  22        0.25       26.86      9.54 o
   7   4  22       12.39        9.08      9.04 o
   1   5  22      306.31      292.71      9.61 o
   2   5  22        2.00        9.76      8.82 o
   3   5  22       88.16      100.69      9.72 o
   4   5  22      151.45      133.19     10.01 o
   5   5  22       10.76       25.50      9.53 o
   6   5  22      147.22      120.57      8.72 o
   7   5  22       11.54       44.92      9.44 o
   0   6  22     1667.28     1605.84     27.43 o
   1   6  22       95.24       93.85      9.58 o
   2   6  22      104.18      120.31      9.04 o
   3   6  22      298.41      277.46     10.82 o
   4   6  22      264.19      234.07      9.84 o
   5   6  22       40.20       54.14      9.31 o
   6   6  22      160.99      137.03      9.36 o
   1   7  22       15.80       23.31      9.98 o
   2   7  22        2.68        8.87      9.27 o
   3   7  22       68.16       88.16     10.37 o
   4   7  22       10.22       17.81     10.19 o
   5   7  22        3.15       10.93      9.87 o
   6   7  22       19.67       20.90      8.95 o
   0   8  22      983.22      933.20     25.53 o
   1   8  22       72.58       81.93      9.91 o
   2   8  22        0.33       -1.22     10.17 o
   3   8  22       31.55       41.62     11.42 o
   4   8  22       10.13       11.47     10.09 o
   5   8  22        1.28       14.68     10.75 o
   1   9  22        4.32       12.85     10.74 o
   2   9  22        0.27       15.17     11.29 o
   3   9  22       37.76       43.23     11.48 o
   4   9  22       17.79       27.30     10.83 o
   0  10  22       18.64       37.11     18.21 o
   1  10  22        0.33       12.22     11.79 o
   2  10  22        0.27        9.65     12.54 o
   3  10  22        9.25       26.35     11.31 o
   1  11  22       18.20       18.88     12.53 o
   1   1  23      844.53      819.94      9.96 o
   2   1  23        1.07        4.50      8.61 o
   3   1  23       45.18       65.94      9.80 o
   4   1  23       49.21       56.70      8.90 o
   5   1  23       23.86       35.24      9.00 o
   6   1  23       13.72       11.47      9.52 o
   7   1  23      221.99      196.90      9.82 o
   8   1  23       24.50      104.10     34.35 o
   0   2  23     1605.06     1550.37     17.95 o
   1   2  23       21.76       24.99      8.77 o
   2   2  23      441.37      444.74      9.26 o
   3   2  23      446.44      436.25      9.17 o
   4   2  23      426.49      408.72     10.49 o
   5   2  23       22.18       35.97      8.64 o
   6   2  23       36.90       45.55      9.98 o
   7   2  23       57.12       48.52      9.53 o
   1   3  23        0.01       -0.19      8.30 o
   2   3  23       10.60       27.83      8.92 o
   3   3  23     1042.01      947.62     15.47 o
   4   3  23      220.99      200.59     10.16 o
   5   3  23      160.74      176.47      9.60 o
   6   3  23       58.13       70.40      9.90 o
   7   3  23        9.07        6.74      9.02 o
   0   4  23       35.61       58.52     12.69 o
   1   4  23      208.67      223.80     10.00 o
   2   4  23      195.66      199.26      8.85 o
   3   4  23      898.98      870.20     14.42 o
   4   4  23      109.77      144.80      9.28 o
   5   4  23      909.50      836.90     12.81 o
   6   4  23        2.43       16.31      9.49 o
   7   4  23        1.67       19.08      9.48 o
   1   5  23        0.18       11.13      8.56 o
   2   5  23       39.43       38.65      8.65 o
   3   5  23        1.72       12.75      8.61 o
   4   5  23      278.76      284.58      9.47 o
   5   5  23       17.20       22.23      9.37 o
   6   5  23       10.60       13.36      9.26 o
   7   5  23       20.53       25.97      9.55 o
   0   6  23       46.99       72.02     13.05 o
   1   6  23       42.93       49.47      8.78 o
   2   6  23       21.90       29.54      9.21 o
   3   6  23       44.82       59.96      9.54 o
   4   6  23        1.06       18.29      9.88 o
   5   6  23      101.37      109.56     10.01 o
   6   6  23       15.16       39.66     10.37 o
   1   7  23        0.05       16.36      9.69 o
   2   7  23       17.05       29.87     10.65 o
   3   7  23        0.65       18.77      9.79 o
   4   7  23       32.53       35.04     10.59 o
   5   7  23       17.49       23.01      9.18 o
   6   7  23        0.80       19.14      9.37 o
   0   8  23       22.21       22.97     13.88 o
   1   8  23      150.28      129.04      9.38 o
   2   8  23        6.19        1.87      9.60 o
   3   8  23       47.62       52.95     11.50 o
   4   8  23        0.37       20.69      9.95 o
   5   8  23        5.04       10.37     10.25 o
   1   9  23       31.37       27.03     10.33 o
   2   9  23       23.95       31.29     10.49 o
   3   9  23        0.37       18.38     11.64 o
   4   9  23        9.83       16.35     10.92 o
   0  10  23       42.99       33.20     16.38 o
   1  10  23       31.94       46.79     12.22 o
   2  10  23        9.84       11.92     11.83 o
   3  10  23        5.11       20.58     11.65 o
   0   0  24     1886.00     1878.44     42.44 o
   1   0  24      178.59      206.69     13.98 o
   2   0  24        0.26       23.59     12.68 o
   3   0  24        1.24       13.13     12.44 o
   4   0  24      313.03      323.86     12.65 o
   5   0  24       72.82       74.01     15.10 o
   6   0  24       35.86       20.18     13.80 o
   7   0  24      337.81      345.50     18.72 o
   1   1  24      337.25      318.40      9.99 o
   2   1  24      464.18      471.79     10.25 o
   3   1  24      729.70      702.03     12.75 o
   4   1  24        2.15       28.95      9.74 o
   5   1  24        2.21       24.21      9.54 o
   6   1  24        7.35       18.42      9.74 o
   7   1  24       39.20       41.29     10.36 o
   0   2  24     1249.84     1238.38     15.11 o
   1   2  24        0.06        5.34      8.78 o
   2   2  24       41.03       57.35      8.52 o
   3   2  24      477.87      451.96     10.16 o
   4   2  24       15.53       21.36      8.85 o
   5   2  24       96.38       98.25      9.48 o
   6   2  24       52.41       40.95     10.21 o
   7   2  24       65.60       56.84      9.27 o
   1   3  24        3.35        7.65      8.33 o
   2   3  24        0.35        2.00      8.46 o
   3   3  24        0.72       -4.64      8.35 o
   4   3  24      377.06      408.14     11.72 o
   5   3  24      117.14      103.79      9.35 o
   6   3  24        0.08       10.14      9.18 o
   7   3  24        0.05       30.33      8.81 o
   0   4  24       10.92       26.13     13.95 o
   1   4  24      594.19      595.66      9.66 o
   2   4  24       20.23       30.46      8.78 o
   3   4  24      159.02      173.20      9.06 o
   4   4  24      286.54      284.06      9.88 o
   5   4  24      320.12      292.19     10.98 o
   6   4  24       33.07       42.29     10.25 o
   7   4  24       14.39       22.65      9.66 o
   1   5  24       60.05       50.99      8.52 o
   2   5  24       10.51        8.07      8.25 o
   3   5  24       34.98       37.98      8.76 o
   4   5  24       77.75       97.65     11.20 o
   5   5  24        9.96       31.87     10.59 o
   6   5  24       76.41       85.81      9.87 o
   0   6  24      235.37      203.77     14.17 o
   1   6  24      555.95      526.51     10.05 o
   2   6  24      488.48      444.09     10.28 o
   3   6  24        0.15        3.64      9.72 o
   4   6  24        6.09        3.49      9.74 o
   5   6  24        1.94       21.58      9.68 o
   6   6  24        0.07       10.99     10.09 o
   1   7  24       13.64       16.23      9.83 o
   2   7  24        2.77       12.76      9.17 o
   3   7  24        0.45       15.87     10.27 o
   4   7  24       10.76       24.99     10.04 o
   5   7  24        1.97       12.19     10.08 o
   0   8  24      408.00      377.26     15.83 o
   1   8  24        3.35       13.96     10.04 o
   2   8  24       15.94        5.49      9.63 o
   3   8  24       10.14       22.77     10.36 o
   4   8  24        9.18       25.12     10.73 o
   5   8  24        6.02       14.85     10.66 o
   1   9  24        6.74        6.76     11.43 o
   2   9  24        9.36       26.13     10.87 o
   3   9  24       17.52       24.82     11.20 o
   4   9  24        2.85       24.50     10.85 o
   0  10  24       63.27       56.58     16.26 o
   1  10  24        8.12       22.68     11.32 o
   2  10  24        1.05       22.36     10.86 o
   1   1  25      186.48      185.13      9.49 o
   2   1  25      370.22      360.55      8.96 o
   3   1  25      575.88      582.27      9.89 o
   4   1  25        0.71        0.11      8.55 o
   5   1  25        0.03       20.50     11.14 o
   6   1  25       23.22       16.09      9.90 o
   7   1  25       72.65       87.10      9.81 o
   0   2  25     2126.76     2068.38     30.40 o
   1   2  25      841.97      805.63     10.27 o
   2   2  25        2.26        3.69      8.92 o
   3   2  25      287.00      278.91      8.79 o
   4   2  25       75.71       71.25      9.50 o
   5   2  25      150.01      149.33     11.26 o
   6   2  25      415.03      371.45     13.26 o
   7   2  25        0.20        5.33      9.46 o
   1   3  25      113.72      119.86      8.26 o
   2   3  25      223.05      224.78      9.27 o
   3   3  25       75.71      100.13      9.02 o
   4   3  25       20.33       25.29      8.73 o
   5   3  25      108.97      123.00      9.47 o
   6   3  25        5.05        3.73      9.31 o
   7   3  25        1.22       23.01      9.62 o
   0   4  25       25.32       22.54     12.76 o
   1   4  25      243.50      205.66      8.78 o
   2   4  25      314.93      308.41      9.22 o
   3   4  25      303.39      280.63      9.29 o
   4   4  25        0.13        6.00      9.39 o
   5   4  25        0.85       -6.42      9.20 o
   6   4  25       53.48       54.19      9.64 o
   7   4  25        4.67       18.70      9.53 o
   1   5  25      116.90       86.72      8.71 o
   2   5  25       26.29       40.52      8.72 o
   3   5  25       34.89       47.45      9.35 o
   4   5  25      246.99      254.32     11.54 o
   5   5  25       50.61       60.59     10.41 o
   6   5  25        0.29       21.89     10.79 o
   0   6  25      143.75      179.97     15.47 o
   1   6  25        6.79       17.73      8.74 o
   2   6  25      146.35      145.17      9.70 o
   3   6  25       79.33       98.29      9.60 o
   4   6  25       17.71       15.16      9.13 o
   5   6  25       85.56       73.68     10.34 o
   6   6  25        4.90        8.45     10.18 o
   1   7  25        6.07       13.53      9.50 o
   2   7  25       73.63       88.61      9.51 o
   3   7  25       26.36       13.79      8.65 o
   4   7  25      100.52      125.35     10.89 o
   5   7  25       13.32       30.54      9.89 o
   0   8  25       18.26       27.55     13.63 o
   1   8  25        1.63       10.18     10.95 o
   2   8  25        6.98       21.42      9.54 o
   3   8  25       70.26       66.46     10.02 o
   4   8  25        7.99       20.08     11.02 o
   1   9  25        0.64       17.06     10.82 o
   2   9  25        4.37       27.78     11.61 o
   3   9  25        5.03       15.09     10.96 o
   0  10  25      103.43       95.57     14.86 o
   1  10  25       13.19       22.97     11.64 o
   2  10  25        0.37        7.36     11.49 o
   0   0  26       20.38       27.83     16.33 o
   1   0  26      799.81      777.22     23.74 o
   2   0  26      558.27      559.95     13.80 o
   3   0  26      421.18      411.33     13.36 o
   4   0  26        3.51       22.06     11.93 o
   5   0  26      403.49      369.82     19.23 o
   6   0  26       77.88       85.67     14.66 o
   7   0  26       37.02       28.74     13.06 o
   1   1  26       31.16       39.45      8.87 o
   2   1  26      166.50      173.49      8.15 o
   3   1  26      140.09      135.26      9.59 o
   4   1  26       15.94       16.64      9.58 o
   5   1  26        0.00        4.93      9.05 o
   6   1  26       38.14       58.36      8.84 o
   7   1  26       39.88       25.78     10.24 o
   0   2  26      138.81      142.01     14.13 o
   1   2  26       34.34       46.45      9.03 o
   2   2  26      405.88      398.15     11.30 o
   3   2  26       40.57       37.85      8.59 o
   4   2  26        5.16       16.52      8.30 o
   5   2  26      499.35      458.73     11.54 o
   6   2  26       89.08       98.55      9.65 o
   7   2  26        9.08        5.15      9.29 o
   1   3  26      266.88      271.79      9.15 o
   2   3  26       77.15       89.62      8.58 o
   3   3  26       59.63       86.29      8.67 o
   4   3  26        0.73       15.15      8.89 o
   5   3  26       59.44       49.01      9.24 o
   6   3  26      110.35      109.82     10.34 o
   7   3  26       50.51       53.97     10.00 o
   0   4  26       14.82       40.12     12.89 o
   1   4  26       19.91       31.31      8.90 o
   2   4  26        4.10       12.09      8.60 o
   3   4  26      323.68      330.97      9.88 o
   4   4  26      106.75      107.27      9.08 o
   5   4  26        0.11       21.08     10.23 o
   6   4  26       23.83       35.71     10.02 o
   1   5  26      313.47      303.27     10.38 o
   2   5  26      174.34      173.92      8.83 o
   3   5  26        3.86        7.60      9.26 o
   4   5  26       35.87       55.25      9.94 o
   5   5  26      104.83      124.92     10.64 o
   6   5  26       13.05       24.94      9.48 o
   0   6  26       69.21       50.74     12.16 o
   1   6  26        0.03       20.65      8.70 o
   2   6  26       13.28       16.53     10.46 o
   3   6  26       51.98       55.27      9.08 o
   4   6  26       13.91       23.99     10.53 o
   5   6  26        7.82       27.77     10.63 o
   6   6  26        1.61       39.54     32.51 o
   1   7  26       13.36       18.43      9.55 o
   2   7  26        0.07       22.68      9.78 o
   3   7  26       32.30       42.14      9.78 o
   4   7  26        0.40       10.99     11.30 o
   5   7  26       31.25       36.90     10.07 o
   0   8  26      400.92      398.23     18.17 o
   1   8  26        0.98        9.13      9.70 o
   2   8  26       39.91       48.08     10.35 o
   3   8  26       27.42       31.57      9.97 o
   4   8  26        8.08       27.79     11.44 o
   1   9  26       84.54       91.05     11.50 o
   2   9  26        6.01       22.28     10.19 o
   3   9  26       11.29       18.29     10.59 o
   0  10  26       53.77       50.76     16.35 o
   1  10  26       77.03       61.70     16.24 o
   1   1  27      221.40      230.56      9.25 o
   2   1  27      362.49      358.53      8.62 o
   3   1  27        0.00       12.42      8.46 o
   4   1  27      143.28      141.33      8.44 o
   5   1  27        2.91       23.55      9.94 o
   6   1  27      203.54      211.10     14.76 o
   7   1  27        0.06       17.63      9.51 o
   0   2  27       21.82       47.26     11.31 o
   1   2  27      120.09      142.41      8.20 o
   2   2  27      578.32      511.23      9.12 o
   3   2  27       88.72       79.47      8.64 o
   4   2  27      107.53       89.43      9.46 o
   5   2  27        5.10       11.48      9.44 o
   6   2  27       20.48       32.95     10.47 o
   7   2  27       12.79       37.10      9.99 o
   1   3  27       23.39       28.08      8.93 o
   2   3  27      214.31      228.62      8.65 o
   3   3  27       13.14       18.47      8.24 o
   4   3  27        4.99       30.98      8.59 o
   5   3  27       74.14       77.08      9.76 o
   6   3  27        4.59        1.76      9.54 o
   0   4  27       12.56       14.61     12.36 o
   1   4  27        8.58       17.85      8.66 o
   2   4  27      630.23      613.29     12.26 o
   3   4  27        0.43       20.51      8.45 o
   4   4  27       14.00       25.52      9.36 o
   5   4  27       55.74       42.75      9.46 o
   6   4  27       17.34       48.16      9.54 o
   1   5  27        4.37       24.36     10.69 o
   2   5  27        4.76       20.00      8.82 o
   3   5  27       24.98       45.66      8.70 o
   4   5  27       12.72       51.92     10.09 o
   5   5  27      122.93      142.93      9.84 o
   6   5  27        2.28       19.83     10.74 o
   0   6  27        8.63       19.96     14.80 o
   1   6  27       14.46       39.56      9.04 o
   2   6  27       15.50       20.57     10.33 o
   3   6  27       33.14       37.64      8.98 o
   4   6  27       83.65       75.71      9.76 o
   5   6  27       71.70       76.15     10.20 o
   1   7  27       81.47       88.28     10.33 o
   2   7  27      108.02       85.26      9.25 o
   3   7  27      133.08      127.47      9.78 o
   4   7  27       38.75       42.56      9.72 o
   5   7  27       38.60       49.63     11.56 o
   0   8  27      121.49      114.93     15.32 o
   1   8  27       37.66       39.01      9.62 o
   2   8  27        3.01        4.54      9.46 o
   3   8  27       12.08       30.56     10.48 o
   4   8  27        1.43       14.10     10.38 o
   1   9  27        1.08        3.97     10.86 o
   2   9  27       17.64       30.57     11.12 o
   0   0  28       72.54      105.64     17.66 o
   1   0  28      148.50      156.12     12.85 o
   2   0  28     1073.16     1009.47     31.07 o
   3   0  28     1509.57     1443.80     42.37 o
   4   0  28        7.73       14.36     12.85 o
   5   0  28       42.24       47.41     13.37 o
   6   0  28      462.16      461.06     17.58 o
   1   1  28      289.88      287.36      9.39 o
   2   1  28       40.68       43.12      8.54 o
   3   1  28       34.91       47.23      7.78 o
   4   1  28        7.31       10.64      8.50 o
   5   1  28       57.10       77.60      9.16 o
   6   1  28       11.60       16.22      8.90 o
   0   2  28      117.30      150.67     15.08 o
   1   2  28       14.83       23.00      9.08 o
   2   2  28        0.49       21.02      8.56 o
   3   2  28       64.02       92.81      9.19 o
   4   2  28        0.02        0.94      8.37 o
   5   2  28       16.87        7.88      9.52 o
   6   2  28        8.86        1.43      9.64 o
   1   3  28       51.24       63.96      8.55 o
   2   3  28      207.17      180.22      8.80 o
   3   3  28       76.21       86.86      9.11 o
   4   3  28        3.37        9.85      9.91 o
   5   3  28        1.08       19.65      8.98 o
   6   3  28      130.58      112.48     10.61 o
   0   4  28       23.01       53.70     12.09 o
   1   4  28       81.26       96.96      8.55 o
   2   4  28      195.04      207.71      9.18 o
   3   4  28       13.64       34.20      9.29 o
   4   4  28       52.14       53.35      8.71 o
   5   4  28       63.79       47.33     10.19 o
   6   4  28        0.07       10.83     10.00 o
   1   5  28      108.03      105.21      9.07 o
   2   5  28      274.41      224.43      9.76 o
   3   5  28        5.63       28.56      8.50 o
   4   5  28       32.11       39.31      9.15 o
   5   5  28       49.57       57.04     10.68 o
   0   6  28        6.77       22.47     14.76 o
   1   6  28      119.20      107.73      9.13 o
   2   6  28        0.03       14.13      9.59 o
   3   6  28        1.19       25.10      9.44 o
   4   6  28       30.59       39.14     10.84 o
   5   6  28        4.63        3.62     10.09 o
   1   7  28        0.66       14.74      9.88 o
   2   7  28      131.01      144.90      9.88 o
   3   7  28       13.80       15.20      9.58 o
   4   7  28        6.69       26.07     10.09 o
   0   8  28        2.61       19.50     14.38 o
   1   8  28      102.82       96.50     11.26 o
   2   8  28       55.99       61.95     10.32 o
   3   8  28        0.32       17.88     10.20 o
   1   9  28        1.07        8.38     11.18 o
   2   9  28        5.76       16.90     10.98 o
   1   1  29      113.32      107.49      8.66 o
   2   1  29        2.33       29.21      8.93 o
   3   1  29      122.31      112.91      8.57 o
   4   1  29       18.32       22.25      8.70 o
   5   1  29       54.26       57.56      9.36 o
   6   1  29        4.07       37.10     10.69 o
   0   2  29      374.16      401.46     15.43 o
   1   2  29      112.92      120.86      9.67 o
   2   2  29       20.19       17.67      8.50 o
   3   2  29      197.27      186.54      8.86 o
   4   2  29       18.97       25.68      9.70 o
   5   2  29       77.69       81.18      9.31 o
   6   2  29       60.36       78.77     10.21 o
   1   3  29      139.58      135.62      8.69 o
   2   3  29       31.37       45.06      8.37 o
   3   3  29        5.36       13.84      8.64 o
   4   3  29       23.75       10.71      8.93 o
   5   3  29        0.01       11.35     10.33 o
   6   3  29       27.20       36.68      9.49 o
   0   4  29      214.36      219.83     12.88 o
   1   4  29       39.07       38.98      9.23 o
   2   4  29      145.68      146.57     10.88 o
   3   4  29       38.70       38.41      8.57 o
   4   4  29       30.35       44.35      9.47 o
   5   4  29       37.18       37.53      9.42 o
   6   4  29        0.32       10.81     10.03 o
   1   5  29       20.08       24.30      8.16 o
   2   5  29       80.84       68.00      8.79 o
   3   5  29      131.26      143.52      9.38 o
   4   5  29       59.66       59.91      9.62 o
   5   5  29       82.00       86.67      9.82 o
   0   6  29       60.82       85.81     11.90 o
   1   6  29       51.06       48.80      9.16 o
   2   6  29        0.44       -0.79      8.80 o
   3   6  29       12.76       17.02      9.33 o
   4   6  29       30.33       43.07     10.62 o
   5   6  29       18.17       42.30     12.11 o
   1   7  29        2.43        9.90      8.42 o
   2   7  29        8.60       16.39      9.68 o
   3   7  29       87.49       91.78     11.56 o
   4   7  29        9.94        7.74     10.62 o
   0   8  29        0.09       28.02     14.54 o
   1   8  29        4.06       22.56     10.96 o
   2   8  29        0.86       18.02     10.16 o
   3   8  29        1.26       -3.27     10.01 o
   1   9  29        1.10       -4.13     12.11 o
   0   0  30      289.49      251.55     16.90 o
   1   0  30        0.84       20.30     13.35 o
   2   0  30      220.14      246.87     13.39 o
   3   0  30      248.49      243.20     14.20 o
   4   0  30      105.48      100.81     11.89 o
   5   0  30       30.11       44.51     12.32 o
   6   0  30      113.73      125.24     15.55 o
   1   1  30       13.07       18.79      9.37 o
   2   1  30        0.54       10.76      8.75 o
   3   1  30        0.10       11.52      8.52 o
   4   1  30       52.77       55.30      9.53 o
   5   1  30       17.40       24.99      9.85 o
   6   1  30        4.16        2.96      9.44 o
   0   2  30      229.38      225.65     12.20 o
   1   2  30      295.23      264.08      9.26 o
   2   2  30      391.39      372.15     13.76 o
   3   2  30       37.48       42.24      8.34 o
   4   2  30        0.29        1.01      8.65 o
   5   2  30        0.16       13.39     10.19 o
   6   2  30       55.87       46.59     10.27 o
   1   3  30      203.08      183.95     10.45 o
   2   3  30       15.53       15.46      8.75 o
   3   3  30        7.15        7.38      8.55 o
   4   3  30        2.45       18.42      9.06 o
   5   3  30       66.35       80.35      9.26 o
   6   3  30        0.00        4.54     10.84 o
   0   4  30      150.32       97.97     13.79 o
   1   4  30       68.60       62.14      8.55 o
   2   4  30        2.36       12.25      9.38 o
   3   4  30        1.53       11.01      8.82 o
   4   4  30        3.88       23.67      9.01 o
   5   4  30        9.63       34.31     11.20 o
   1   5  30       35.39       29.80      9.20 o
   2   5  30      132.98      145.12      9.29 o
   3   5  30        5.89       26.83      9.20 o
   4   5  30       24.80       42.51      9.86 o
   5   5  30        5.70       19.08     10.22 o
   0   6  30       12.11       25.27     13.86 o
   1   6  30        5.68       21.19      9.03 o
   2   6  30        0.66       12.36      9.06 o
   3   6  30       32.73       34.94      9.22 o
   4   6  30        4.75       36.29     10.57 o
   1   7  30        5.68       24.80      9.22 o
   2   7  30       31.54       36.93      9.56 o
   3   7  30        7.44       15.17     11.43 o
   0   8  30       94.17       75.35     14.66 o
   1   8  30        0.28       12.27     10.39 o
   2   8  30        0.01       21.05     10.53 o
   1   1  31        5.84       20.95      8.53 o
   2   1  31       83.33       96.86      8.91 o
   3   1  31        3.53       16.13      8.19 o
   4   1  31        7.22       18.65      8.00 o
   5   1  31       17.58       44.47      9.40 o
   6   1  31        5.08       12.60     10.23 o
   0   2  31        6.63       34.26     13.07 o
   1   2  31      200.10      193.17      9.75 o
   2   2  31       12.17       18.80      8.76 o
   3   2  31        3.40        5.75      8.80 o
   4   2  31       16.36       11.99      8.81 o
   5   2  31        8.44       20.54      8.97 o
   1   3  31      141.66      149.63      8.74 o
   2   3  31        8.62        9.98      8.92 o
   3   3  31        0.14       22.32      8.79 o
   4   3  31        0.99       15.31      9.42 o
   5   3  31       56.53       79.41     10.39 o
   0   4  31       35.91       23.37     11.35 o
   1   4  31       94.11       94.66      9.04 o
   2   4  31        3.42        9.27      9.03 o
   3   4  31        1.57        7.88      8.36 o
   4   4  31        1.36       11.61      9.33 o
   5   4  31       11.09       24.83      9.27 o
   1   5  31       28.08       43.99      9.27 o
   2   5  31       13.50       18.75      8.75 o
   3   5  31       88.81       86.19      9.21 o
   4   5  31       36.06       37.01      9.63 o
   0   6  31        0.01       -3.50     13.04 o
   1   6  31        0.82        7.07      9.14 o
   2   6  31       23.90       26.72      9.36 o
   3   6  31        3.04        8.16     10.14 o
   4   6  31       18.32       37.19     10.52 o
   1   7  31        0.00       15.20      9.72 o
   2   7  31        0.03       13.94      9.91 o
   3   7  31        0.30        3.86     10.07 o
   0   8  31        0.13       24.57     13.71 o
   1   8  31        0.10       14.56      9.87 o
   0   0  32      374.63      335.32     18.53 o
   1   0  32       80.07       88.98     12.14 o
   2   0  32        1.75        5.52     14.06 o
   3   0  32      195.20      180.31     14.62 o
   4   0  32       34.66       29.25     12.88 o
   5   0  32       31.66       29.24     14.62 o
   1   1  32       56.31       64.43      8.51 o
   2   1  32      129.58      114.67      8.90 o
   3   1  32       13.03       20.77      8.25 o
   4   1  32        5.38       10.71      8.91 o
   5   1  32       18.39       31.26     10.06 o
   0   2  32      177.57      206.83     12.65 o
   1   2  32       73.71       66.17      8.16 o
   2   2  32       49.54       40.14      9.11 o
   3   2  32        3.23       14.93      8.65 o
   4   2  32        6.22        4.92      9.07 o
   5   2  32        2.14        7.19     10.19 o
   1   3  32      216.04      196.34     10.59 o
   2   3  32       35.48       26.26      9.30 o
   3   3  32        0.02       22.12      8.95 o
   4   3  32        0.62       18.33      9.36 o
   5   3  32        0.07       15.80      9.61 o
   0   4  32      134.44      139.17     12.95 o
   1   4  32       34.82       43.94      9.01 o
   2   4  32        3.39       23.77      9.24 o
   3   4  32        3.47       16.14      8.66 o
   4   4  32       28.15       51.04      9.68 o
   5   4  32       14.44       53.01     20.31 o
   1   5  32        4.02       18.82      8.75 o
   2   5  32       18.67       30.49      8.40 o
   3   5  32        9.58       31.67      8.68 o
   4   5  32        1.22        9.19      9.60 o
   0   6  32       16.90       39.80     13.66 o
   1   6  32       23.87       32.34      9.49 o
   2   6  32       28.85       36.88      9.01 o
   3   6  32       15.41       24.51     10.37 o
   1   7  32       16.68       28.11      9.58 o
   2   7  32        0.08        8.98      9.99 o
   1   1  33       46.24       61.12      8.77 o
   2   1  33       22.39       29.23      8.31 o
   3   1  33       17.36       28.48      8.67 o
   4   1  33        8.09        1.23      8.87 o
   5   1  33       32.57       55.45     10.78 o
   0   2  33       40.17       40.13     12.04 o
   1   2  33       43.91       53.87      8.36 o
   2   2  33       15.33       15.97      8.66 o
   3   2  33        5.05       10.75      8.52 o
   4   2  33        7.51       24.22      8.82 o
   5   2  33        2.17       10.00      9.83 o
   1   3  33        2.71        4.37      9.00 o
   2   3  33        6.28       14.15      8.78 o
   3   3  33        5.08       29.95      8.97 o
   4   3  33        0.72        7.38      9.39 o
   0   4  33       70.59       82.82     13.18 o
   1   4  33        9.54       29.81      8.54 o
   2   4  33       15.07       19.68      8.85 o
   3   4  33       26.08       35.89      9.69 o
   4   4  33       14.33       23.86      9.64 o
   1   5  33       47.93       50.62      9.48 o
   2   5  33      106.56      105.20      9.33 o
   3   5  33        7.06       12.60      8.68 o
   4   5  33       17.37       27.85     19.27 o
   0   6  33        0.08        7.52     13.17 o
   1   6  33        0.04       23.63      9.72 o
   2   6  33        1.37       16.22      9.46 o
   3   6  33        5.24       11.59     10.46 o
   1   7  33        1.49        0.79      9.89 o
   0   0  34       36.31        6.01     17.75 o
   1   0  34        2.16       14.70     12.54 o
   2   0  34      140.87      137.18     12.55 o
   3   0  34       86.83      104.37     16.09 o
   4   0  34        0.26       -5.24     14.22 o
   5   0  34        0.00        8.48     14.71 o
   1   1  34       27.88       36.45      8.45 o
   2   1  34       52.80       47.93      8.26 o
   3   1  34       12.43       16.38      9.40 o
   4   1  34        5.04        6.97      8.31 o
   0   2  34        1.99       24.54     12.43 o
   1   2  34       33.88       38.15      8.45 o
   2   2  34        9.93       14.09      8.42 o
   3   2  34        0.33       13.81      8.68 o
   4   2  34        9.03       12.70      8.97 o
   1   3  34       31.42       42.90      8.44 o
   2   3  34        9.15       14.75      8.51 o
   3   3  34        7.25       20.59      9.09 o
   4   3  34       31.88       35.12      9.02 o
   0   4  34      157.86      143.06     16.08 o
   1   4  34       69.14       77.25     10.34 o
   2   4  34        1.39        7.45      9.04 o
   3   4  34        9.08       19.67      9.82 o
   4   4  34       16.48       33.03     10.41 o
   1   5  34       41.68       58.30      9.32 o
   2   5  34       17.97       40.32      9.48 o
   3   5  34       47.79       46.80      9.12 o
   0   6  34        0.05       -1.06     13.82 o
   1   6  34       13.92       32.04      9.91 o
   2   6  34        1.36       12.92     10.38 o
   1   1  35        0.35       19.77      9.03 o
   2   1  35        1.17        9.64      8.70 o
   3   1  35        0.02        6.75      8.45 o
   4   1  35       54.51       46.66      8.57 o
   0   2  35       94.50       72.08     12.85 o
   1   2  35        1.19        6.09      8.81 o
   2   2  35        7.53       13.18      8.74 o
   3   2  35       12.65       15.48      9.19 o
   4   2  35        0.44        3.70      9.41 o
   1   3  35      122.60      103.27      9.56 o
   2   3  35       75.81       63.36      8.81 o
   3   3  35       22.90       21.19      9.08 o
   4   3  35        5.75       17.43     17.71 o
   0   4  35        0.53       -1.82     12.53 o
   1   4  35        0.53        2.80      8.75 o
   2   4  35        1.60       10.37      8.76 o
   3   4  35        6.25       38.39      9.99 o
   1   5  35        1.99       18.92      9.43 o
   2   5  35       19.34       29.66      9.73 o
   0   6  35        7.98       11.29     12.93 o
   1   6  35        1.18       16.21     10.59 o
   0   0  36        0.55      -17.96     16.72 o
   1   0  36        1.61       -9.62     13.90 o
   2   0  36        0.17        7.11     12.22 o
   3   0  36       24.20       16.27     12.75 o
   4   0  36       33.57       55.60     15.47 o
   1   1  36        0.06       22.03      8.61 o
   2   1  36        5.40       11.78      8.69 o
   3   1  36        1.91       10.96      9.30 o
   4   1  36       16.70       43.67     20.78 o
   0   2  36        8.58       24.90     11.66 o
   1   2  36       23.28       20.97      9.06 o
   2   2  36        1.80        7.76      9.17 o
   3   2  36        5.48       17.51      9.76 o
   1   3  36       13.60        8.40      8.70 o
   2   3  36       24.64       41.77      9.20 o
   3   3  36       10.94       16.25      9.28 o
   0   4  36       10.56        5.33     13.50 o
   1   4  36        0.05       16.85      8.91 o
   2   4  36       26.54       41.26      9.84 o
   1   5  36       15.52       18.93     10.02 o
   1   1  37       16.19       37.38      9.41 o
   2   1  37       12.45       16.92      8.58 o
   3   1  37       27.26       37.67      9.07 o
   0   2  37      234.09      243.85     15.35 o
   1   2  37       61.43       65.95      9.53 o
   2   2  37        0.23        5.76      9.03 o
   3   2  37        0.09       15.41      9.86 o
   1   3  37       25.58       41.16      9.08 o
   2   3  37        0.67       17.77      8.95 o
   0   4  37        3.31       28.83     12.98 o
   1   4  37       17.39       40.82      8.97 o
   0   0  38      102.02      101.56     19.02 o
   1   0  38       17.85       12.54     14.52 o
   2   0  38        0.22       -2.26     12.66 o
   1   1  38        0.52        4.91      9.33 o
   2   1  38        1.54       18.90      8.80 o
   0   2  38        6.73       38.76     14.56 o
   1   2  38       62.58       50.50      9.65 o
   2   2  38        2.38       16.75      9.39 o
   1   3  38        0.04        8.65      9.44 o
   1   1  39        0.76        4.64      9.57 o
   0   2  39      149.13      153.59     18.06 o
 
